# Supplementary material for: Previous TAVR in patients undergoing percutaneous edge-to-edge mitral valve repair (PMVR) affects improvement of MR
Source: PLoS One. 2018 Oct 19;13(10):e0205930. doi: 10.1371/journal.pone.0205930 (PMC6195292; doi:10.1371/journal.pone.0205930)
Supplement: S1 File — (XLSX) [file pone.0205930.s003.xlsx]

## Sheet: Daten_Previous_TAVR_affects_PMV
V1	pre_mitralring_ap	post_mitralring_ap	pre_mitralring_ml	post_mitralring_ml	pre_CO_invasive_lmin	post_CO_noguide	LVFlt35	LVF3650	LVFgt50	MR_functional	MR_degenerative	MR_mixed	MR_genesis	LVEDD_pre_TTE	NYHA	renalinsuff	KHK	atrialfibrillation	Hypertension	Smoker	HLP	Diabetes	Betablocker	Betablocker_agent	Betablocker_dailydose_mg	Aldosteronantag	Aldosteronantagonist_agent	Aldosteronantagonist_dailydose_mg	ACEinhibSartan	ACEinhibSartan_agent	ACEinhibSartan_dailydose_mg	Diuretics	Diuretics_agent1	Diuretics_dailydose1_mg	Diuretics_agent2	Diuretics_dailydose2_mg	Digitalis	Calciumblockers	Calciumblockers_agent	Calciumblockers_dailydose_mg	Anticoagulation	proceduretime	durchleutungszeit	age	gender	Extracardiac_arteriopathy	poor_mobility	Previous_cardiac_surgery	chronic_lung_disease
1	3.45	2.715	3.3475	3.62	5.4	6.2	1	0	0	1	0	0	1	69	3	1	1	1	1	1	1	0	1	Metoprolol	95	1	Eplerenon	50	1	Ramipril	7.5	1	Furosemid	375		#NULL!	0	0		#NULL!	1	213	36.85	63	1	0	0	1	0
2	3.53	3.205	3.545	3.54	4	3.5	1	0	0	0	1	0	2	55	4	1	1	1	1	0	1	0	1	Bisoprolol	5	0		#NULL!	1	Candesartan	8	1	Torasemid	10	Xipamid	10	0	0		#NULL!	1	255	50.72	84	1	0	0	1	0
3	3.49	2.85	4.235	3.215	5.8	6.7	0	0	1	0	1	0	2	40	3	0	1	0	1	0	1	0	1	Bisoprolol	1.25	0	0	0	1	Candesartan	16	1	Torasemid	5		#NULL!	0	1	Carmen	20	0	155	32.22	84	1	0	1	0	1
4	3.58	2.82	4.04	3.725	5.3	7.2	1	0	0	1	0	0	1	52	4	1	1	1	0	0	0	0	1	Bisoprolol	5	1	Eplerenon	25	1	Ramipril	5	0	Torasemid	10		#NULL!	0	0	0	0	1	173	20.62	75	1	0	0	1	0
5	3.04667	2.77	3.7425	3.915	5.9	9	1	0	0	1	0	0	1	52	3	1	1	1	1	0	1	1	1	Bisoprolol	5	1	Eplerenon	25	1	Ramipril	2.5	1	Torasemid	50	Xipamid	10	0	0		#NULL!	1	192	57.95	#NULL!	1	0	1	1	0
6	2.19	#NULL!	2.66	#NULL!	#NULL!	#NULL!	0	1	0	1	0	0	1	64	3	0	1	0	1	0	1	0	1	Bisoprolol	10	0	0	0	1	Ramipril	7.5	1	Torasemid	20		#NULL!	0	0	0	0	0	179	45.55	81	1	0	1	1	0
7	2.69	2.495	3.26	2.705	4.7	5.7	0	1	0	0	1	0	2	47	3	0	1	1	1	0	0	1	0	0	0	1	Eplerenon	25	1	Ramipril	2.5	1	Torasemid	30		#NULL!	0	0	0	0	1	172	34.13	86	1	1	0	1	0
8	3.445	2.75	3.91333	3.62	3	3.1	0	0	1	0	1	0	2	42	3	1	1	1	1	0	0	0	1	Metoprolol	47.5	1	Spironolacton	25	0	0	0	0	0	0		#NULL!	1	0	0	0	0	110	24.1	#NULL!	0	0	0	0	0
9	3.41333	3.075	3.3925	3.305	3.5	3.3	0	1	0	0	0	1	1	42	4	1	1	1	1	0	0	1	1	Carvedilol	#NULL!	1	Spironolacton	#NULL!	1	Ramipril	#NULL!	1	Torasemid	#NULL!	Xipamid	#NULL!	1	0		#NULL!	1	200	30.98	67	0	0	1	1	0
10	3.77667	3.255	3.7625	3.26	3.5	5.3	1	0	0	1	0	0	1	73	4	0	1	1	1	0	0	0	1	Bisoprolol	5	1	Eplerenon	25	1	Ramipril	2.5	1	Torasemid	20		#NULL!	0	0	0	0	1	165	22.7	74	1	0	0	1	0
11	#NULL!	#NULL!	#NULL!	#NULL!	2.5	3.5	1	0	0	1	0	0	1	60	4	1	1	1	1	0	1	1	1	Bisoprolol	2.5	1	Spironolacton	25	1	Ramipril	3.75	1	Torasemid	40		#NULL!	0	0		#NULL!	1	192	23.13	75	0	0	0	0	0
12	3.72333	3.185	3.3875	3.34	3.9	4.3	1	0	0	0	1	0	2	50	4	0	1	1	1	0	1	0	1	Metoprolol	#NULL!	1	Eplerenon	#NULL!	1	Enalapril	#NULL!	1	Torasemid	#NULL!		#NULL!	0	0		#NULL!	1	#NULL!	28.35	69	1	1	1	0	0
13	3.27333	2.865	3.9025	3.505	5.1	#NULL!	1	0	0	1	0	0	1	68	4	1	1	0	1	1	1	1	1	Bisoprolol	10	1	Spironolacton	25	1	Ramipril	2.5	1	Torasemid	50		#NULL!	0	0	0	0	0	125	32.92	73	1	1	0	1	0
14	2.80333	2.705	3.2825	3.37	3.5	3.5	1	0	0	1	0	0	1	42	4	1	1	1	1	1	1	0	1	Bisoprolol	7.5	0		#NULL!	1	Ramipril	5	1	Torasemid	10		#NULL!	0	0		#NULL!	1	131	19.05	86	1	0	0	0	0
15	3.57	3.44	3.9675	3.92	4.8	8.1	1	0	0	1	0	0	1	72	4	1	1	1	1	0	1	0	1	Bisoprolol	5	1	Spironolacton	50	0	Ramipril	5	1	Torasemid	70		#NULL!	0	0		#NULL!	1	140	27.17	57	1	0	0	0	0
16	3.055	2.57	3.165	3.25	4.4	7.2	0	0	1	0	1	0	2	#NULL!	2	0	0	0	0	0	0	0	1	Bisoprolol	1.25	0	0	0	1	Ramipril	5	1	Torasemid	25		#NULL!	0	0	0	0	0	140	33.65	63	0	0	1	0	0
17	3.14333	2.25	3.5475	3.19	2.4	3.7	0	1	0	1	0	0	1	53	4	0	1	1	0	1	1	1	1	Bisoprolol	10	1	Eplerenon	25	1	Ramipril	2.5	1	Hydrochlorothiazid	12.5		#NULL!	1	0	0	0	1	90	11.2	79	0	0	0	1	0
18	3.00667	2.775	3.66	3.57	10.1	#NULL!	0	1	0	1	0	0	1	59	3	1	1	1	0	0	0	0	1	Metoprolol	47.5	0	0	0	1	Losartan	50	1	Torasemid	20	0	0	0	0	0	0	1	70	15.12	79	1	1	0	1	0
19	3.855	3.61	3.665	3.58	7.5	7.6	1	0	0	1	0	0	1	58	3	1	1	0	1	0	1	1	1	Bisoprolol	10	0		#NULL!	1	Ramipril	2.5	1	Torasemid	40		#NULL!	0	0		#NULL!	0	129	24.42	73	1	0	1	1	0
20	4.02333	3.55	3.885	3.95	6.7	3.6	1	0	0	0	0	1	2	61	3	1	0	1	1	1	1	0	1	Nebivolol	5	0		#NULL!	1	Ramipril	2.5	1	Torasemid	30		#NULL!	1	0		#NULL!	1	241	45.37	78	1	1	0	0	1
21	3.33667	2.625	2.7825	2.73	4.4	4.7	1	0	0	0	0	1	1	61	3	1	1	1	1	0	1	1	1	Bisoprolol	2.5	1	Spironolacton	25	1	Ramipril	2.5	1	Torasemid	15	0	0	0	0	0	0	1	140	19.68	74	1	1	0	1	0
22	3.84	2.53	4.11	3.88	#NULL!	9.9	0	0	1	0	1	0	2	53	3	0	1	1	1	0	1	0	1	Metoprolol	142.5	1	Eplerenon	#NULL!	1	Enalapril	#NULL!	1	Torasemid	#NULL!	0	0	0	0	0	0	1	154	20.62	86	0	0	0	0	0
23	3.125	2.65	3.47667	3.27	4.7	5.9	1	0	0	1	0	0	1	60	4	0	0	0	1	0	1	1	1	Metoprolol	95	1	Eplerenon	25	1	Candesartan	8	1	Torasemid	20	0	0	0	0	0	0	0	176	33.75	65	0	0	0	1	0
24	3.16	3.365	2.7925	2.99	6.3	4.4	1	0	0	1	0	0	1	67	3	1	1	0	0	0	0	0	0	0	0	0	0	0	0	0	0	1	Torasemid	50	Xipamid	10	0	0	0	0	0	95	10.88	60	1	1	0	1	0
25	3.21667	3.505	3.6225	3.2	3.6	5.2	1	0	0	1	0	0	1	48	2	0	1	1	1	0	0	0	1	Metoprolol	190	1	Eplerenon	25	1	Ramipril	5	1	Torasemid	10		#NULL!	1	0		#NULL!	1	219	16.05	76	0	0	0	0	0
26	3.04	3.375	3.265	3.565	4.5	8.1	1	0	0	1	0	0	1	57	3	1	1	0	1	1	1	1	1	Bisoprolol	5	1	Eplerenon	25	1	Ramipril	2.5	1	Torasemid	40	Xipamid	10	0	0		#NULL!	1	146	35.1	61	1	0	0	1	0
27	3.04	2.67	3.2425	2.83	4	6	1	0	0	0	1	0	2	53	2	0	0	1	1	0	0	0	1	Bisoprolol	5	1	Spironolacton	25	1	Ramipril	5	1	Torasemid	10		#NULL!	0	0		#NULL!	1	120	17.1	68	0	0	0	0	0
28	3.23333	2.71	3.5275	3.45	7.3	9.8	1	0	0	1	0	0	1	55	3	1	1	1	1	0	1	1	1	Bisoprolol	5	0	0	0	1	Candesartan	8	0	0	0	0	0	0	1	Amlodipin	10	1	76	12.42	88	1	0	0	1	0
29	3.58	3.7	3.485	3.35	2.6	5.7	0	1	0	0	1	0	2	46	2	1	1	1	1	0	1	0	1	Metoprolol	47.5	0		#NULL!	1	Ramipril	5	1	Torasemid	10		#NULL!	0	0		#NULL!	0	106	11.38	74	0	1	0	1	0
30	3.32	3.39	3.425	3.255	5.5	5.6	0	1	0	1	0	0	1	50	3	1	1	1	1	0	1	1	1	Metoprolol	95	1	Eplerenon	25	1	Enalapril	2.5	1	Furosemid	40	0	0	0	0	0	0	1	126	19.67	66	0	1	0	1	0
31	3.87333	3.79	3.9625	3.63	6.7	4.1	0	1	0	1	0	0	1	57	3	1	1	1	1	0	0	0	0	0	0	1	Spironolacton	25	1	Ramipril	2.5	1	Torasemid	15	0	0	0	1	Amlodipin	10	1	145	18.5	82	1	0	1	0	0
32	3.72	2.7	3.85	#NULL!	5.1	6.4	0	1	0	0	1	0	2	44	3	1	0	0	1	0	0	0	1	Metoprolol	23.75	0		#NULL!	1	Valsartan	40	1	Torasemid	5		#NULL!	0	0		#NULL!	1	136	21.9	86	0	0	0	0	0
33	3.56667	2.9	3.5725	3.745	4.3	4.7	0	1	0	1	0	0	1	60	3	1	0	0	0	0	0	0	1		#NULL!	0		#NULL!	1		#NULL!	1		#NULL!		#NULL!	0	0		#NULL!	0	110	19.1	70	1	0	0	1	0
34	3.05333	2.48	2.8275	2.585	6.5	7.7	1	0	0	0	0	1	1	44	2	1	1	1	1	0	1	0	1	Bisoprolol	2.5	1	Eplerenon	25	1	Ramipril	2.5	1	Torasemid	10	Xipamid	10	0	0		#NULL!	0	80	12.27	84	0	0	0	0	0
35	3.72667	3.09	3.58	3.12	4.3	6	1	0	0	1	0	0	1	62	3	0	0	0	0	0	0	0	1	Carvedilol	50	1	Spironolacton	50	1	Ramipril	10	1	Torasemid	10		#NULL!	0	0		#NULL!	0	187	22.28	55	1	0	0	1	0
36	3.42667	2.755	3.1575	3.03	5.8	8.6	0	1	0	0	1	0	2	56	3	0	0	1	1	0	1	0	1	Nebivolol	2.5	1	Eplerenon	25	1	Ramipril	10	0		#NULL!		#NULL!	0	1	Amlodipin	5	1	130	24.55	82	1	0	0	1	0
37	3.01333	2.78	2.89333	3	8.2	8.2	0	0	1	0	1	0	2	41	3	1	0	0	0	0	0	0	1	Nebivolol	5	1	Spironolacton	50	0	0	0	1	Torasemid	40	0	0	0	0		#NULL!	0	123	12.45	69	0	0	0	0	0
38	2.59333	2.34	2.7075	2.935	#NULL!	#NULL!	0	1	0	0	1	0	2	42	4	0	1	0	1	0	0	1	1	Bioprolol	2.5	0	0	0	1	Ramipril	10	1	Torasemid	30	0	0	0	1	Amlodipin	5	0	95	19.37	70	0	1	0	1	0
39	3.07333	2.46	3.84	3.355	6.2	7.8	1	0	0	1	0	0	1	62	3	1	1	0	0	0	0	0	1	Bisoprolol	10	1	Eplerenon	6.25	1	Enalapril	10	1	Torasemid	10		#NULL!	0	0		#NULL!	0	116	16.28	88	1	0	0	1	0
40	3.38	3.18	2.405	2.57	7.9	8.4	0	0	1	0	0	1	1	59	3	1	1	0	0	0	0	0	1	Bisoprolol	5	0		#NULL!	1	Ramipril	10	1	Torasemid	200		#NULL!	0	1	Amlodipin	10	0	109	12.85	73	1	1	0	0	0
41	2.73667	2.51	3.15333	3.21	#NULL!	#NULL!	0	0	1	0	1	0	2	42	4	1	1	0	1	0	1	0	#NULL!		#NULL!	#NULL!		#NULL!	#NULL!		#NULL!	#NULL!		#NULL!		#NULL!	#NULL!	#NULL!		#NULL!	#NULL!	110	18.87	89	0	0	0	0	0
42	3.07	2.925	3.39333	3.195	3.1	3.1	1	0	0	0	1	0	2	42	4	1	0	1	0	0	0	0	1	Nebivolol	10	0		#NULL!	0		#NULL!	1	Torasemid	80		#NULL!	0	1	Amlodipin	5	1	187	22.83	76	0	0	0	1	1
43	3.44	3.63	3.76	3.54	6.2	6.2	0	1	0	1	0	0	1	53	4	1	1	1	1	1	1	1	1	Bisoprolol	7.5	0	0	0	0	0	0	1	Torasemid	40	0	0	0	0	0	0	0	76	20.98	72	1	1	0	1	0
44	5.18667	4.39	4.55	4.91	3.9	#NULL!	0	1	0	0	0	1	1	62	3	1	1	1	0	0	0	0	1	Bisoprolol	5	1	Spironolacton	#NULL!	1	Ramipril	1.25	1	Torasemid	#NULL!	0	0	0	0	0	0	1	210	44.68	75	1	0	0	0	0
45	3.53333	4.05	4.2175	4.775	2.8	5	0	1	0	0	1	0	2	57	3	1	1	1	1	0	1	0	1	Metoprolol	95	0	0	0	1	Ramipril	2.5	1	Hydrochlorothiazid	12.5	0	0	0	0	0	0	1	135	19.82	83	1	0	0	0	0
46	3.17333	2.86	3.61	3.29	3.6	5.5	1	0	0	1	0	0	1	57	3	0	1	0	1	1	1	0	1	Bisoprolol	5	1	Eplerenon	50	1	Candesartan	8	1	Torasemid	10	0	0	0	0	0	0	0	120	18.3	#NULL!	1	0	0	1	0
47	2.94	3.025	3.21	3.295	1.7	3.1	0	0	1	0	0	1	2	57	2	1	0	1	0	0	0	0	0		#NULL!	0		#NULL!	1	Irbesartan	#NULL!	0		#NULL!		#NULL!	0	0		#NULL!	0	165	24.2	87	0	0	0	0	0
48	3.18667	3.665	3.6725	3.655	4.4	8.1	0	1	0	0	1	0	2	50	3	1	1	0	1	0	0	0	1	Bisoprolol	5	1	Spironolacton	25	1	Candesartan	16	1	Torasemid	15	0	0	0	0	0	0	0	100	23.15	72	0	0	0	0	0
49	3.48	2.78	4.09	3.485	6	7.3	1	0	0	0	0	1	1	55	3	1	1	1	1	0	1	1	1	Bisoprolol	5	1	Eplerenon	12.5	1	Enalapril	7.5	1	Torasemid	10	0	0	0	0	0	0	1	100	18.77	76	1	0	0	1	0
50	3.47333	2.725	3.17	4.035	2.6	6.3	1	0	0	1	0	0	1	57	4	1	1	1	1	0	1	0	1	Bisoprolol	#NULL!	1	Eplerenon	#NULL!	1	Candesartan	#NULL!	1	Xipamid	#NULL!		#NULL!	0	0		#NULL!	1	120	19.2	72	1	0	0	1	0
51	3.465	3.03	3.14	2.63	7.3	8.3	0	1	0	0	1	0	2	45	4	1	1	1	1	0	1	0	0		#NULL!	0		#NULL!	1	Candesartan	8	1	Torasemid	30	Xipamid	5	0	1	Nifidepin	5	0	118	18.05	85	1	0	1	1	0
52	4.43667	3.98	4.3375	4.365	4.4	5.1	0	1	0	0	1	0	2	55	3	1	0	1	1	0	0	0	1	Metoprolol	95	1	Eplerenon	25	1	Candesartan	8	1	Torasemid	5	0	0	0	0	0	0	1	180	30.95	76	1	0	0	0	0
53	3.73667	3.39	3.845	3.53	5.6	#NULL!	1	0	0	1	0	0	1	68	4	1	1	1	1	1	1	1	#NULL!		#NULL!	#NULL!		#NULL!	#NULL!		#NULL!	#NULL!		#NULL!		#NULL!	#NULL!	#NULL!		#NULL!	#NULL!	281	55.33	46	1	0	0	1	0
54	3.53	3.26	3.375	3.475	4.5	4.6	0	0	1	0	1	0	2	42	3	0	1	1	1	0	1	0	1	Metoprolol	190	0	0	0	1	Ramipril	10	1	Torasemid	30		#NULL!	1	1	Amlodipin	5	1	105	13.17	84	0	0	1	0	0
55	3.05	2.275	2.7225	2.75	4.1	5	1	0	0	0	1	0	2	44	3	1	1	1	1	0	1	1	1	Bisoprolol	10	1	Eplerenon	25	1	Enalapril	10	0	0	0	0	0	0	0	0	0	1	130	25.13	74	0	1	0	1	0
56	3.5	2.98	3.46	3.68	4.1	5.1	0	0	1	0	0	1	1	34	4	1	0	1	1	0	0	0	1	Bisoprolol	5	0		#NULL!	1	Ramipril	1.25	1	Torasemid	80		#NULL!	0	0		#NULL!	1	150	21.17	77	0	0	1	1	0
57	3.59667	2.97	3.725	2.915	4.7	5.2	1	0	0	1	0	0	1	67	2	0	1	0	0	0	0	1	1	Bisoprolol	5	1	Eplerenon	25	1	Enalapril	10	1	Torasemid	30		#NULL!	0	0		#NULL!	0	160	42.07	59	1	0	1	0	1
58	3.40667	3.125	3.3275	3.045	6.8	8	1	0	0	0	0	1	1	51	3	1	1	1	1	1	1	1	1	Nebivolol	2.5	1	Spironolacton	25	1	Ramipril	10	1	Torasemid	50		#NULL!	0	0	Amlodipin	10	1	135	11.1	74	1	1	0	0	0
59	3.57667	3.46	3.345	3.375	3.1	3.6	0	0	1	0	0	1	1	51	4	0	1	1	1	0	1	0	1	Nebivolol	10	0		#NULL!	1	Losartan	100	1	Torasemid	30		#NULL!	1	0		#NULL!	1	100	27.97	87	0	1	0	0	0
60	2.58	2.335	3.6325	3.51	3.2	3.2	0	0	1	1	0	0	1	56	4	1	1	1	1	0	1	1	1	Nebivolol	5	0		#NULL!	0		#NULL!	1	Xipamid	10		#NULL!	0	1	Lercanidipin	10	1	150	43.75	85	0	0	1	0	1
61	3.01	2.79	2.5525	2.595	5.1	4.2	0	0	1	0	1	0	2	#NULL!	3	0	0	1	0	0	0	0	1	Bisoprolol	1.25	0		#NULL!	1	Ramipril	10	1	Hydrochlorothiazid	25		#NULL!	0	1	Lercanidipin	10	1	85	16.97	83	0	0	0	1	0
62	2.875	3.26	3.135	3.37	3	2.7	1	0	0	0	1	0	2	#NULL!	3	0	0	1	1	0	0	1	1	Nebivolol	10	1	Eplerenon	50	1	Candesartan	8	1	Torasemid	30	0	0	0	0	0	0	1	165	23.07	80	1	0	0	1	0
63	3.50333	2.485	3.2875	3.46	5.6	7.5	0	1	0	1	0	0	1	39	3	0	1	0	1	1	1	0	1	Nebivolol	10	1	Spironolaton	25	1	Ramipril	10	1	Torasemid	10		#NULL!	0	1	Amlodipin	10	1	152	20.7	66	1	1	0	1	1
64	3.3	3.195	3.4825	3.295	4.1	4.1	1	0	0	0	0	1	2	57	3	0	1	1	1	0	1	0	1	Metoprolol	5	1	Spironolaton	25	1	Lisinopril	10	1	Torasemid	10	0	0	0	0	0	0	1	240	46.38	81	1	0	1	0	0
65	2.91333	2.71	3.695	3.53	5.5	6.7	1	0	0	0	1	0	2	#NULL!	4	0	1	1	0	1	1	0	1	Carvedilol	6.25	1	Eplerenon	25	1	Losartan	25	1	Torasemid	240	Xipamid	#NULL!	0	0		#NULL!	1	175	20.47	76	1	0	0	1	1
66	2.86	2.44	3.4275	3.355	4.4	5.1	1	0	0	0	1	0	2	45	4	0	1	0	0	0	0	1	1	Bisoprolol	2.5	0		#NULL!	1	Ramipril	2.5	1	Torasemid	20		#NULL!	0	0		#NULL!	0	95	15.92	72	1	0	1	0	0
67	3.22333	2.73	2.9125	2.985	2	2.2	0	0	1	0	1	0	2	43	4	1	1	1	1	0	0	1	1	Bisoprolol	1.25	0		#NULL!	1	Ramipril	1.25	1	Torasemid	40		#NULL!	0	0		#NULL!	1	185	28.33	83	0	1	1	0	0
68	3.82	2.965	4.0975	3.755	8.2	5.8	0	0	1	0	0	1	2	54	4	1	1	1	1	0	0	1	1	Bisoprolol	1.25	1	Spironolacton	25	1	Ramipril	2.5	1	Torasemid	50	Xipamid	10	1	0		#NULL!	0	142	28.75	81	1	1	1	0	0
69	2.93333	2.505	3.0425	2.71	3.9	4.6	0	0	1	0	0	1	1	48	4	0	0	1	1	0	0	0	1	Bisoprolol	5	1	Eplerenon	25	1	Candesartan	16	1	Torasemid	30	0	0	1	0	0	0	1	90	14.03	78	0	0	0	0	0
70	3.15333	3.22	3.0675	2.855	3.75	4.8	1	0	0	1	0	0	1	58	3	1	1	0	1	1	1	1	1	Nebivolol	2.5	1	Eplerenon	25	1	Ramipril	7.5	1	Torasemid	20		#NULL!	0	0	0	0	0	95	16.72	63	0	1	0	1	1
71	3.55333	2.78	3.49	3.11	3	3.1	1	0	0	1	0	0	1	48	3	0	0	1	1	0	1	0	1	Metoprolol	47.5	1	Eplerenon	25	0	0	0	1	Torasemid	10	0	0	0	0	0	0	1	109	17.03	81	0	0	0	0	0
72	2.46333	1.825	3.0625	3.085	1.9	2.1	0	1	0	0	0	1	2	39	4	0	1	1	1	0	1	0	1	Carvedilol	25	1	Eplerenon	12.5	1	Ramipril	5	1	Torasemid	10	0	0	0	0	0	0	0	197	17.97	86	0	0	0	0	0
73	3.97667	3.995	3.9975	3.99	5.2	7.8	0	1	0	0	0	1	1	68	4	0	0	1	0	0	0	0	1	Metoprolol	#NULL!	1	Eplerenon	#NULL!	1	Candesartan	#NULL!	1	Xipamid	#NULL!	Hydrochlorothiazid	#NULL!	1	0		#NULL!	1	150	21.98	85	1	0	1	1	0
74	3.41667	3.52	4.0025	3.86	#NULL!	#NULL!	1	0	0	1	0	0	1	53	3	0	1	0	0	0	0	0	0	0	0	0	0	0	1	Ramipril	2.5	1	Torasemid	10	0	0	0	0	0	0	0	111	13.88	83	1	0	0	0	0
75	2.79667	2.32	3.26	3.34	4.3	4.9	1	0	0	1	0	0	1	61	3	1	0	0	0	0	0	1	1	Bisoprolol	10	1	Spironolacton	25	0	0	0	1	Torasemid	10	0	0	0	0	0	0	0	230	31.05	78	1	0	0	1	0
76	2.79	2.61	2.78	2.835	#NULL!	#NULL!	1	0	0	0	0	1	2	53	3	1	0	0	1	0	0	0	1	Bisoprolol	10	0	0	0	1	Ramipril	5	1	Torasemid	200	Xipamid	10	0	0	0	0	0	135	13.02	38	1	0	0	0	0
77	3.27	3.185	3.225	3.18	2.2	2.9	1	0	0	0	0	1	1	60	4	1	0	0	1	0	0	0	1	Bisoprolol	5	1	Spironolacton	25	1	Ramipril	2.5	1	Torasemid	150	Xipamid	10	0	0		#NULL!	0	79	10.13	50	1	0	0	1	0
78	3.55667	3.085	3.8575	3.59	6.3	5.7	0	0	1	0	1	0	2	53	3	0	0	1	0	0	0	0	1	Nebivolol	7.5	0	0	0	0	0	0	1	Torasemid	5	0	0	0	0	0	0	1	120	11.92	73	0	0	0	0	0
79	3.88333	3.275	3.835	4	4.6	5.6	1	0	0	0	1	0	2	73	3	0	0	1	1	0	0	0	1	Bisoprolol	5	1	Spironolacton	25	1	Ramipril	5	1	Torasemid	5	0	0	0	0	0	0	1	203	45.42	76	0	0	0	1	0
80	3.03333	2.53	3.1825	3.19	8.8	6.9	1	0	0	1	0	0	1	53	3	1	1	1	1	1	1	1	1	Bisoprolol	10	1	Eplerenon	25	1	Ramipril	10	1	Torasemid	20		#NULL!	0	1	Amlodipin	5	1	100	9.07	78	1	1	0	0	0
81	2.90333	2.38	3.79	2.66	6.5	#NULL!	0	0	1	0	0	1	2	#NULL!	3	0	0	1	1	0	1	1	0	0	0	1	Spironolacton	25	1	Ramipril	5	1	Torasemid	30	Xipamid	10	1	1	Verapamil	240	1	270	27.98	61	1	0	0	0	0
82	3.10667	2.005	2.7375	2.165	6.4	5.6	1	0	0	1	0	0	1	62	4	1	1	0	1	0	1	0	1	Bisoprolol	2.5	1	Eplerenon	25	1	Enalapril	10	1	Torasemid	20		#NULL!	0	0		#NULL!	0	97	14.08	84	1	1	0	1	0
83	2.64667	2.525	2.5625	2.195	5.7	#NULL!	0	0	1	0	1	0	2	52	4	1	1	0	1	1	1	1	1	Bisoprolol	10	0	0	0	1	Candesartan	32	1	Hydrochlorothiazid	12.5	0	0	0	1	Lecarnidipin	20	0	110	12.33	81	0	1	1	0	1
84	3.76	3.51	4.0075	3.82	4	4.1	0	0	1	1	0	0	1	48	4	0	1	1	1	0	0	0	0	0	0	0	0	0	1	Candesartan	8	1	Torasemid	10	0	0	0	0	0	0	1	81	8.07	85	0	0	0	0	0
85	3.1	2.91	2.92333	2.54	#NULL!	#NULL!	1	0	0	1	0	0	1	69	3	0	1	1	1	0	1	0	1	Carvedilol	12.5	1	Eplerenon	25	1	Losartan	100	1	Torasemid	30		#NULL!	0	0		#NULL!	1	11	#NULL!	86	0	0	0	1	0
86	3.29	3.5	3.89333	4.13	#NULL!	#NULL!	1	0	0	1	0	0	1	60	3	0	1	0	1	1	1	0	1	Carvedilol	25	1	Spironolacton	25	1	Ramipril	5	1	Torasemid	30	0	0	0	1	Amlodipin	7.5	0	80	#NULL!	71	1	1	1	1	0
87	#NULL!	#NULL!	#NULL!	#NULL!	2.9	3.7	1	0	0	1	0	0	1	#NULL!	4	0	1	0	0	0	0	0	1	Metoprolol	190	1	Eplerenon	25	1	Ramipril	7.5	1	Torasemid	2.5		#NULL!	0	0	0	0	1	87	#NULL!	50	1	0	0	1	0
88	3.06667	2.865	3.03667	3.21	4.2	#NULL!	0	0	1	0	1	0	2	30	3	0	0	0	1	1	0	0	1	Bisoprolol	10	0	0	0	1	Candesartan	12	1	Torasemid	10	0	0	1	0	0	0	1	112	#NULL!	72	0	0	0	0	1
89	3.6	3.31	3.56667	3.58	#NULL!	#NULL!	1	0	0	1	0	0	1	55	4	1	1	1	0	0	0	0	0		#NULL!	1	Spironolacton	#NULL!	0		#NULL!	1	Torasemid	#NULL!	Hydrochlorothiazid	#NULL!	0	0		#NULL!	1	100	10.62	77	1	0	1	1	0
90	3.53667	3.365	3.1	3.455	#NULL!	#NULL!	0	0	1	0	1	0	2	51	3	1	1	1	1	0	1	0	1	Bisoprolol	2.5	0		#NULL!	1	Ramipril	10	1	Torasemid	10		#NULL!	1	1	Lercanidipin	10	1	152	#NULL!	84	0	0	0	0	0
91	2.99333	2.815	3.5375	3.775	4.3	5.5	0	1	0	0	1	0	2	47	3	0	0	1	1	0	0	0	0	0	0	1	Spironolacton	25	0	0	0	1	Torasemid	20	0	0	0	0	0	0	1	160	18.1	81	0	1	0	0	1
92	3.50333	3.11	3.335	3.405	2.31	4.3	0	1	0	1	0	0	1	50	3	0	0	1	1	0	0	0	1	Metoprolol	190	0	0	0	1	Ramipril	2.5	1	Torasemid	40	0	0	0	0	0	0	1	120	18.9	71	0	0	0	0	0
93	2.50667	3.61	3.50333	3.545	#NULL!	5.9	0	0	1	0	1	0	2	40	3	0	0	1	0	0	0	0	1	Bisoprolol	2.5	0	0	0	1	Ramipril	2.5	1	Torasemid	40	Xipamid	20	0	0	0	0	0	105	13.82	80	1	0	0	0	0
94	3.34333	2.925	3.995	3.19	4.8	5.2	1	0	0	1	0	0	1	54	2	0	1	1	0	0	0	0	1	Nebivolol	10	1	Eplerenon	25	1	Ramipril	3.75	1	Torasemid	20		#NULL!	0	0		#NULL!	1	59	10.22	78	0	0	0	1	0
95	3.83333	3.51	3.6075	3.37	3.9	4.2	1	0	0	1	0	0	1	61	3	1	1	1	1	0	1	1	1	Bisoprolol	2.5	0	0	0	1	Candesartan	8	1	Torasemid	20	0	0	0	0	0	0	1	54	10.63	76	1	0	0	1	0
96	2.81	2.69	2.9825	3.065	2.9	3.1	0	1	0	1	0	0	1	46	3	0	0	1	0	0	0	0	1	Bisoprolol	#NULL!	0		#NULL!	1	Ramipril	#NULL!	0		#NULL!		#NULL!	0	0		#NULL!	1	125	22.8	85	0	0	0	0	0
97	2.695	2.26	2.675	2.34	6.1	8.3	1	0	0	0	0	1	2	53	3	0	1	0	1	0	0	0	1	Metoprolol	47.5	1	Eplerenon	25	1	Ramipril	2.5	1	Torasemid	10		#NULL!	0	0		#NULL!	0	108	10.53	90	1	0	0	1	0
98	4.00333	3.855	3.80333	3.755	4.5	5.3	1	0	0	1	0	0	1	67	4	0	1	1	1	0	0	0	1	Metoprolol	47.5	1	Spironolacton	50	1	Ramipril	2.5	1	Torasemid	20		#NULL!	0	0		#NULL!	0	255	17.02	79	1	0	0	1	0
99	3.44333	2.88	3.25333	3.25	4.7	4.2	0	0	1	0	0	1	2	41	3	0	0	1	1	0	1	0	0	0	0	0	0	0	1	Ramipril	3.75	1	Torasemid	10	0	0	0	0	0	0	1	100	8.05	79	0	1	0	0	0
100	4.03667	3.715	3.53667	2.785	7	8.5	1	0	0	1	0	0	1	57	3	0	1	1	1	0	1	0	1	Metoprolol	47.5	0	0	0	1	Ramipril	7.5	1	Torasemid	10		#NULL!	0	0	0	0	0	106	10	77	1	0	0	0	0
101	3.38	3.045	2.85	2.845	3.4	4.7	1	0	0	1	0	0	1	58	3	1	1	1	1	0	1	0	1	Bisoprolol	10	1	Eplerenon	25	1	Candesartan	24	1	Torasemid	10		#NULL!	0	0		#NULL!	1	140	16.83	75	1	0	0	1	0
102	2.9	2.92	2.67	2.73	4.3	4.8	1	0	0	1	0	0	1	60	3	1	1	0	0	0	0	1	1	Bisoprolol	2.5	0	0	0	0	0	0	1	Torasemid	40	Xipamid	10	0	0	0	0	0	120	14.83	81	0	0	0	0	0
103	3.255	3.55	2.805	2.89	3.8	4.1	1	0	0	1	0	0	1	70	4	1	0	0	0	1	0	0	1	Nebivolol	2.5	1	Spironolacton	25	1	Losartan	25	1	Torasemid	30	Hydrochlorothiazid	6.25	0	0	0	0	1	158	22.52	70	0	1	0	1	1
104	3.38667	3	3.49333	3.58	3.7	5.3	0	0	1	1	0	0	1	38	2	0	1	1	0	0	0	0	0	0	0	0	0	0	1	Ramipril	5	1	Furosemid	40	0	0	0	0	0	0	1	104	17.4	78	0	0	0	0	0
105	3.47	3.215	3.48	3.375	6.4	5	0	1	0	0	0	1	1	36	3	0	1	0	0	0	0	0	1	Metoprolol	95	0	0	0	1	Enalapril	10	1	Torasemid	12.5	0	0	0	0	0	0	1	104	13.02	82	1	1	0	1	0
106	3.25667	3.215	2.4775	2.375	4	4.7	1	0	0	0	1	0	2	#NULL!	3	1	0	0	1	0	1	0	1	Metoprolol	118.75	0	0	0	1	Ramipril	2.5	1	Furosemid	80	0	0	0	0	0	0	0	159	25	76	0	0	0	0	0
107	#NULL!	#NULL!	#NULL!	#NULL!	2.9	#NULL!	0	0	1	0	1	0	2	43	4	1	1	1	1	0	1	0	1	Metoprolol	190	0		#NULL!	1	Losartan	50	1	Torasemid	10		#NULL!	0	1	Amlodipin	5	1	137	16.85	79	0	0	0	1	0
108	#NULL!	#NULL!	#NULL!	#NULL!	3.8	4.3	1	0	0	0	1	0	2	66	4	0	1	0	1	0	0	0	0		#NULL!	0		#NULL!	1	Ramipril	5	1	Torasemid	15		#NULL!	0	0		#NULL!	0	100	7.78	78	1	0	1	0	1
109	3.94	#NULL!	4.13	3.53	#NULL!	#NULL!	1	0	0	0	1	0	2	60	3	1	1	0	0	0	0	0	1	Bisoprolol	1.25	0	0	0	1	Ramipril	2.5	1	Torasemid	40	0	0	0	0	0	0	0	105	11.13	81	1	1	0	1	0
110	2.50333	2.11	2.3325	2.37	4.4	3.3	0	0	1	0	0	1	2	40	2	0	1	0	0	0	1	0	0	0	0	0	0	0	1	Ramipril	2.5	1	Torasemid	10	0	0	0	0	0	0	1	60	11.53	80	0	0	0	1	0
111	3.91	3.005	3.2	3.34	3.9	5.9	1	0	0	1	0	0	1	56	4	0	1	1	0	0	0	0	1	Metoprolol	95	1	Eplerenon	50	1	Ramipril	5	1	Torasemid	20	Xipamid	20	0	0	0	0	1	65	9.2	61	1	0	0	1	0
112	3.41	3.305	3.81	3.645	3.7	15.3	0	0	1	0	1	0	2	43	3	0	1	0	1	0	1	0	1	Bisoprolol	2.5	0	0	0	1	Ramipril	2.5	1	Torasemid	10	0	0	0	0	0	0	1	136	23.23	78	1	1	0	0	0
113	3.36667	3.735	2.7925	3.14	#NULL!	6.7	0	0	1	0	1	0	2	47	3	0	1	0	1	0	1	0	0	0	0	0	0	0	1	Candesartan	16	0	0	0	0	0	0	0	0	0	0	68	10.95	83	1	0	0	0	0
114	3.21333	2.895	2.995	2.785	2.3	2.9	0	0	1	1	0	0	1	30	4	0	1	1	1	0	0	0	1	Bisoprolol	#NULL!	#NULL!		#NULL!	#NULL!		#NULL!	1	Torasemid	#NULL!		#NULL!	#NULL!	#NULL!		#NULL!	1	57	6.98	85	0	0	1	0	0
115	3.65333	3.91	3.115	2.965	3.9	4.8	0	1	0	1	0	0	1	48	3	0	0	1	0	0	0	0	1	Bisoprolol	5	1	Eplerenon	25	1	Enalapril	2.5	1	Torasemid	10		#NULL!	0	0		#NULL!	0	115	17.87	69	0	1	0	1	0
116	3.30333	3.2	2.89	2.775	5.2	5.6	0	1	0	1	0	0	1	42	4	0	1	1	1	0	0	1	1	Nebivolol	5	1	Spironolacton	25	1	Ramipril	2.5	1	Torasemid	15	0	0	0	0	0	0	1	130	17.75	81	1	0	0	1	0
117	3.43667	3.205	3.8125	3.82	5.9	4.9	1	0	0	1	0	0	1	50	4	0	1	1	1	0	0	0	1	Metoprolol	95	1	Eplerenon	25	1	Ramipril	5	0	0	0	0	0	0	0	0	0	1	146	14.98	87	1	0	0	0	0
118	#NULL!	#NULL!	#NULL!	#NULL!	2.5	3.4	1	0	0	1	0	0	1	65	4	0	1	1	1	1	1	0	1	Bisoprolol	1.25	1	Spironolacton	25	1	Candesartan	4	1	Torasemid	10		#NULL!	0	0		#NULL!	1	187	35.38	78	1	0	0	1	0
119	3.35333	3.29	2.89	3.085	5.4	6.7	1	0	0	1	0	0	1	44	3	0	1	1	1	0	1	0	1	Metoprolol	95	0	0	0	0	0	0	1	Torasemid	5	0	0	0	0	0	0	1	89	14.18	80	1	1	0	0	0
120	3.12	2.96	3.0075	2.615	#NULL!	#NULL!	1	0	0	0	1	0	2	69	4	1	1	1	0	0	1	0	1	Bisoprolol	5	0		#NULL!	0		#NULL!	1	Torasemid	30		#NULL!	0	0		#NULL!	1	268	52.32	74	1	0	1	1	0
121	3.20333	3.005	3.02	3.07	#NULL!	#NULL!	1	0	0	0	0	1	1	59	4	1	1	1	1	0	0	0	1	Carvedilol	18.75	0		#NULL!	0		#NULL!	1	Torasemid	30	Xipamid	10	0	0		#NULL!	1	260	28.6	78	0	0	0	1	0
122	4.16667	3.73	3.09	3.125	3.1	7.4	1	0	0	1	0	0	1	76	3	1	1	1	0	0	0	0	1	Bisoprolol	2.5	0	0	0	1	Ramipril	2.5	1	Torasemid	200	0	0	0	0	0	0	1	120	9.08	80	1	0	0	1	0
123	3.23667	3.05	2.935	2.335	3.8	6.3	0	0	1	0	1	0	2	48	3	0	0	0	1	0	1	1	0		#NULL!	1	Spironolacton	#NULL!	1	Ramipril	#NULL!	1	Torasemid	#NULL!		#NULL!	0	0		#NULL!	0	253	22.05	79	0	0	0	0	0
124	3.36333	3.29	3.2575	3.245	3.5	5.7	0	0	1	1	0	0	1	36	3	0	1	1	1	0	0	1	1	Metoprolol	95	0	0	0	1	Ramipril	10	1	Hydrochlorothiazid	25	0	0	0	1	Amlodipin	5	1	71	10.3	84	0	1	0	0	0
125	3.87667	3.21	3.5725	3.195	12.9	#NULL!	1	0	0	1	0	0	1	55	4	0	1	0	0	1	0	0	#NULL!		#NULL!	#NULL!		#NULL!	#NULL!		#NULL!	#NULL!		#NULL!		#NULL!	#NULL!	#NULL!		#NULL!	#NULL!	107	17.6	51	1	0	0	0	0
126	2.53	2.715	3.0325	2.635	4.2	3.9	1	0	0	0	0	1	2	46	4	0	1	0	1	0	0	0	1	Bisoprolol	2.5	1	Eplerenon	25	1	Ramipril	2.5	0	0	0	0	0	0	0	0	0	0	116	11.47	84	0	1	0	0	0
127	3.64333	2.94	2.735	3.005	3.4	6	1	0	0	1	0	0	1	50	3.5	1	1	1	0	0	0	0	1	Bisoprolol	2.5	1	Spironolacton	25	1	Ramipril	5	1	Torasemid	20	0	0	0	0	0	0	1	129	14.05	71	1	1	0	1	0
128	3.15667	3.29	3.4425	3.695	2.2	2.8	1	0	0	1	0	0	1	#NULL!	3.5	1	0	0	0	0	0	1	1	Bisoprolol	10	1	Spironolacton	25	0		#NULL!	1	Torasemid	30		#NULL!	0	0		#NULL!	0	143	39.12	79	1	0	0	0	0
129	2.72333	2.57	2.8125	2.705	2.5	2.8	0	0	1	0	1	0	2	43	4	1	1	0	1	0	0	1	1	Nebivolol	5	0		#NULL!	0		#NULL!	1	Torasemid	100		#NULL!	0	0		#NULL!	0	187	28.88	79	0	1	0	1	0
130	3.51333	3.05	2.34	2.3	5.3	5.9	1	0	0	0	0	1	2	55	4	0	1	0	1	1	1	1	1	Bisoprolol	5	1	Eplerenon	25	1	Ramipril	5	1	Torasemid	30		#NULL!	0	0		#NULL!	0	102	23.68	68	1	1	0	0	0
131	2.49667	2.375	2.4875	2.575	5.5	5.4	0	1	0	1	0	0	1	53	3	0	1	0	1	0	1	0	1	Bisoprolol	2.5	1	Eplerenon	25	1	Ramipril	7.5	0		#NULL!		#NULL!	0	0		#NULL!	0	101	19.95	42	1	0	0	0	1
132	2.68	#NULL!	3.195	2.85	5.3	5.6	0	0	1	1	0	0	1	44	3.5	1	1	0	1	1	1	0	0		#NULL!	0		#NULL!	0		#NULL!	0		#NULL!		#NULL!	0	0		#NULL!	0	135	15.83	72	1	1	0	1	1
133	3.85333	3.4	3.3275	3.315	3.7	#NULL!	1	0	0	0	0	1	1	60	2.5	1	1	1	1	0	1	1	0		#NULL!	1	Spironolacton	25	1	Ramipril	2.5	1	Torasemid	5		#NULL!	0	0		#NULL!	1	90	12.68	76	1	1	0	0	1
134	3.27333	3.25	2.375	2.61	4.7	6.2	0	0	1	0	0	1	2	46	4	1	1	1	1	0	1	0	1	Metoprolol	#NULL!	0		#NULL!	0		#NULL!	1	Torasemid	#NULL!	Xipamid	#NULL!	1	1	Amlodipin	#NULL!	1	93	11.27	75	0	0	0	0	0
135	4.31	#NULL!	3.6	3.23	4.9	6	1	0	0	1	0	0	1	44	2	1	0	1	0	0	0	0	1	Bisoprolol	5	1	Eplerenon	25	1	Candesartan	32	1	Torasemid	10	Hydrochlorothiazid	12.5	0	0		#NULL!	0	159	11.83	70	1	0	0	1	0
136	3.37667	3.37	4.1	4.05	#NULL!	#NULL!	0	0	1	0	1	0	2	45	3	0	0	1	0	0	0	0	1	Bisoprolol	10	0		#NULL!	1	Candesartan	4	1	Torasemid	10		#NULL!	0	0		#NULL!	1	120	44.92	80	0	0	0	0	0
137	3.21667	2.76	3.72	3.085	2.7	3.4	0	1	0	1	0	0	1	43	3	0	1	1	1	0	1	0	1	Metoprolol	190	0		#NULL!	1	Ramipril	2.5	1	Torasemid	30	Hydrochlorothiazid	12.5	0	0		#NULL!	1	100	14.37	87	0	0	0	0	0
138	3.65333	3.915	3.4775	3.37	2.3	3.4	1	0	0	1	0	0	1	63	4	0	0	1	0	0	0	0	1	Bisoprolol	#NULL!	1	Spironolacton	#NULL!	1	Ramipril	#NULL!	1	Torasemid	#NULL!	Furosemid	#NULL!	0	0		#NULL!	1	160	23.2	82	0	0	0	0	0
139	3.71	3.535	3.295	3.265	4.5	6.8	1	0	0	1	0	0	1	61	3	0	1	0	0	1	1	0	1	Nebivolol	10	1	Eplerenon	25	1	Ramipril	10	1	Torasemid	30	Hydrochlorothiazid	25	0	0		#NULL!	1	85	15.12	59	1	0	0	0	1
140	3.51667	3.325	3.0275	3.17	4.9	9.4	1	0	0	1	0	0	1	50	4	1	1	1	1	0	1	0	#NULL!		#NULL!	#NULL!		#NULL!	#NULL!		#NULL!	#NULL!		#NULL!		#NULL!	#NULL!	#NULL!		#NULL!	#NULL!	212	16.13	87	1	1	0	0	0
141	3.15667	3.22	3.13	3.02	4.8	3.7	1	0	0	1	0	0	1	75	2.5	0	1	0	1	0	1	1	0	0	0	1	Spironolacton	50	1	Candesartan	8	1	Torasemid	60	0	0	0	0		#NULL!	0	73	11.85	80	1	0	0	0	1
142	3.24	3.05	2.9875	3.165	4.2	4.5	0	1	0	0	0	1	1	59	4	1	1	1	1	0	1	1	1	Metoprolol	190	1	Eplerenon	25	1	Ramipril	5	1	Torasemid	20	0	0	0	1	Lecarnidipin	20	1	145	12.55	83	0	1	0	0	0
143	3.97667	3.795	3.175	2.61	3.6	5.1	1	0	0	0	0	1	1	59	4	1	1	0	0	1	0	0	0		#NULL!	1	Spironolacton	#NULL!	1	Ramipril	#NULL!	1	Torasemid	#NULL!		#NULL!	0	0		#NULL!	0	114	11.68	58	1	1	0	0	0
144	3.66667	3.45	4.3475	4.245	3.9	4.7	0	0	1	0	0	1	1	60	3	0	0	1	1	0	1	0	1	Metoprolol	27.5	0		#NULL!	1	Candesartan	4	1	Torasemid	10		#NULL!	0	0		#NULL!	1	110	8.95	85	1	0	0	0	0
145	3.86667	3.77	3.19	3.325	6.3	6.4	1	0	0	1	0	0	1	61	3.5	0	1	0	1	0	1	1	1	Bisoprolol	5	1	Eplerenon	50	1	Ramipril	7.5	1	Torasemid	30		#NULL!	0	0		#NULL!	0	160	7.68	72	1	0	0	0	0
146	3.46	3.5	2.8	3.33	3.4	3.2	0	0	1	0	1	0	2	#NULL!	3	0	1	1	0	0	0	0	1	Metoprolol	95	0	0	0	1	Telmisartan	20	1	Hydrochlorothiazid	12.5	0	0	0	0	0	0	1	190	13.9	85	0	0	0	0	0
147	3.11	3.265	2.68	2.515	7.2	7.6	0	0	1	0	1	0	2	39	4	1	1	1	1	1	1	1	1	Metoprolol	190	0		#NULL!	1	Ramipril	10	1	Torasemid	10	Hydrochlorothiazid	25	0	0		#NULL!	0	206	43.3	81	0	1	0	1	1
148	3.63333	3.44	3.665	3.595	3.8	4.7	1	0	0	1	0	0	1	71	4	0	1	1	1	1	1	0	1	Metoprolol	95	0	Spironolacton	12.5	1	Ramipril	#NULL!	1	Torasemid	#NULL!	Xipamid	#NULL!	0	0		#NULL!	1	65	13.6	65	1	0	0	0	0
149	3.2	3.18	2.385	2.555	3.9	5.3	0	1	0	0	1	0	2	49	3	0	1	0	1	1	1	0	1	Carvedilol	6.25	0		#NULL!	1	Ramipril	2.5	1	Torasemid	10		#NULL!	0	0		#NULL!	0	67	5.4	72	0	0	0	0	0
150	3.6	3.63	3.5725	3.25	3.3	6.1	1	0	0	1	0	0	1	54	3.5	0	1	1	1	0	1	0	1	Metoprolol	95	1	Eplerenon	50	1	Ramipril	10	1	Torasemid	50		#NULL!	0	0		#NULL!	0	88	15.05	69	1	1	0	1	0
151	3.42333	3.255	2.52	2.455	4.8	5.5	1	0	0	1	0	0	1	38	3.5	0	1	0	1	0	1	0	1	Bisoprolol	10	1	Eplerenon	25	1	Candesartan	24	1	Torasemid	5		#NULL!	0	0		#NULL!	0	122	15.95	69	0	1	0	0	0
152	4.44333	4.485	4.8625	4.59	5	5.5	0	0	1	0	1	0	2	54	3	0	0	1	1	0	0	0	1	Metoprolol	95	0		#NULL!	1	Ramipril	5	0		#NULL!		#NULL!	0	0		#NULL!	1	181	13.93	81	1	0	0	0	0
153	3.66	3.18	2.9875	3.23	4.9	#NULL!	1	0	0	1	0	0	1	61	3.5	1	0	1	1	1	0	1	1	Bisoprolol	1.25	1	Eplerenon	12.5	1	Ramipril	1.25	1	Furosemid	250	0	0	0	0	0	0	1	192	8	55	1	0	0	0	0
154	3.51333	3.64	3.07	3.12	3	3.6	1	0	0	1	0	0	1	58	3	1	1	1	1	0	1	1	1	Carvedilol	#NULL!	1	Eplerenon	#NULL!	1	Ramipril	#NULL!	1	Torasemid	#NULL!	Xipamid	#NULL!	0	0		#NULL!	1	113	13.98	83	1	0	0	0	0
155	3.465	3.17	3.04333	3.22	5.4	5.3	0	1	0	0	1	0	2	68	3	1	1	1	0	1	1	0	1	Bisoprolol	2.5	0		#NULL!	1	Ramipril	2.5	1	Torasemid	20	Xipamid	20	0	0		#NULL!	1	130	38.72	79	1	0	0	0	0
156	2.91667	2.42	3.385	3.445	4.3	5.2	1	0	0	0	0	1	1	48	3.5	1	0	1	1	0	0	0	1	Bisoprolol	20	1	Eplerenon	25	1	Candesartan	8	1	Torasemid	10		#NULL!	0	0		#NULL!	1	148	25.4	72	1	0	0	0	0
157	3.47667	2.93	3.2775	3.19	6	7.8	0	1	0	0	1	0	2	34	3	0	1	1	1	1	1	0	1	Bisoprolol	10	0		#NULL!	1	Ramipril	2.5	1	Torasemid	20		#NULL!	0	0		#NULL!	1	114	6.55	75	1	0	0	1	0
158	3.60333	3.47	3.5225	2.85	#NULL!	#NULL!	1	0	0	1	0	0	1	63	3	0	1	0	1	1	1	0	0		#NULL!	1	Eplerenon	25	1	Ramipril	5	1	Torasemid	5	Hydrochlorothiazid	12.5	0	0		#NULL!	0	74	10.53	75	1	1	0	0	0
159	3.98	3.275	2.7025	2.775	5.4	#NULL!	1	0	0	0	1	0	2	51	3	0	1	1	1	0	1	1	1	Metoprolol	#NULL!	0		#NULL!	0		#NULL!	1	Torasemid	#NULL!	Xipamid	#NULL!	0	1	Amlodipin	#NULL!	0	120	17.85	89	0	0	0	0	0
160	3.795	3.78	3.15333	2.98	3.3	3.7	1	0	0	0	0	1	1	50	2.5	1	1	1	1	0	1	0	1	Metoprolol	200	1	Spiroolacton	50	1	Lisinopril	20	1	Torasemid	30		#NULL!	1	1	Amlodipin	5	1	178	13.25	85	0	1	0	0	0
161	2.76333	2.66	2.8	2.94	#NULL!	#NULL!	0	1	0	0	1	0	2	48	3.5	1	1	1	1	1	1	1	1	Carvedilol	26	0		#NULL!	0		#NULL!	1	Torasemid	60	Xipamid	5	0	1	Lecarnidipin	10	1	163	5.48	84	1	1	0	0	0
162	3.22	3.515	2.71	2.695	4.2	4.1	0	0	1	0	1	0	2	37	2.5	1	1	1	1	0	0	0	1	Metoprolol	200	0		#NULL!	1	Candesartan	32	1	Torasemid	15		#NULL!	0	0		#NULL!	1	249	15.9	82	0	0	0	0	0
163	3.12	3.41	3.6	#NULL!	4.5	5.9	0	0	1	0	1	0	2	58	2.5	0	1	1	1	0	0	0	1	Bisoprolol	7.5	0		#NULL!	1	Ramipril	5	1	Torasemid	15		#NULL!	0	0		#NULL!	1	107	11.72	80	1	0	0	0	0
164	4.58333	4.435	3.015	4.02	4.7	#NULL!	1	0	0	0	0	1	1	63	3	1	1	1	1	1	0	1	1	Metoprolol	95	1	Eplerenon	25	0		#NULL!	1	Xipamid	10		#NULL!	0	0		#NULL!	1	98	14.33	80	1	0	0	0	0
165	3.28667	3.32	2.985	3.16	4.1	3.1	0	0	1	0	1	0	2	53	3	0	0	1	0	0	1	1	1	Bisoprolol	2.5	0		#NULL!	0		#NULL!	1	Torasemid	30		#NULL!	1	0		#NULL!	1	87	12.8	80	0	0	0	0	0
166	3.62333	3.49	3.2925	3.365	3	3.1	0	1	0	1	0	0	1	34	3.5	1	1	1	1	0	0	0	1	Bisoprolol	1.25	0		#NULL!	1	Ramipril	1.25	1	Torasemid	40	Xipamid	10	0	0		#NULL!	1	106	14.63	83	1	1	0	0	0
167	3.22667	3.72	2.755	3.555	6.8	6	0	1	0	0	1	0	2	49	2.5	0	1	1	0	0	0	0	1	Bisoprolol	7.5	1	Eplerenon	25	1	Ramipril	2.5	0		#NULL!		#NULL!	0	0		#NULL!	1	84	13.63	75	1	0	0	0	0
168	4.21	3.88	3.03	2.735	5.5	5	1	0	0	1	0	0	1	61	3	0	1	1	1	0	0	0	1	Nebivolol	2.5	1	Eplerenon	25	1	Ramipril	10	1	Torasemid	10		#NULL!	0	0		#NULL!	1	48	6.67	83	1	0	0	0	0
169	3.05333	2.735	3.2275	2.915	5.9	7.5	0	0	1	0	1	0	2	39	2.5	0	0	1	1	0	1	0	1	Carvedilol	25	0		#NULL!	1	Valsartan	160	1	Torasemid	5	Xipamid	10	0	0		#NULL!	1	66	4.92	75	0	0	0	0	0
170	3.91667	3.64	4.2125	4.57	5	#NULL!	0	1	0	0	1	0	2	46	4	0	1	0	0	0	0	0	1	Bisoprolol	#NULL!	0		#NULL!	1	Candesartan	#NULL!	0		#NULL!		#NULL!	0	0		#NULL!	0	329	27	85	1	0	0	0	0
171	3.76333	3.47	3.5225	3.485	3.9	#NULL!	0	1	0	1	0	0	1	61	2.5	0	0	1	0	0	0	0	1	Propranolol	120	0		#NULL!	1	Ramipril	5	0		#NULL!		#NULL!	0	0		#NULL!	1	113	17.48	76	1	1	0	0	0
172	4.06333	3.915	4.495	4.51	7.3	6.8	1	0	0	0	0	1	1	60	3	0	1	0	1	0	1	1	1	Bisoprolol	12.5	1	Eplerenon	25	1	Candesartan	16	0		#NULL!		#NULL!	1	1	Amlodipin	10	1	87	10	75	0	0	0	0	0
173	#NULL!	#NULL!	4.1	#NULL!	#NULL!	6.4	1	0	0	1	0	0	1	#NULL!	3.5	1	1	1	1	0	0	0	1	Carvedilol	6.25	1	Eplerenon	25	1	Enalapril	5	1	Torasemid	10		#NULL!	0	0		#NULL!	1	186	21.8	83	1	1	0	1	0
174	#NULL!	#NULL!	#NULL!	#NULL!	5.4	#NULL!	0	0	1	0	1	0	2	49	3.5	1	1	1	1	0	0	1	1	Metoprolol	100	1	Spironolacton	25	1	Candesartan	16	1	Torasemid	30		#NULL!	0	0		#NULL!	1	80	5.52	77	1	0	0	0	0
175	#NULL!	#NULL!	4.2	#NULL!	#NULL!	#NULL!	0	0	1	0	1	0	2	#NULL!	3.5	0	0	1	0	0	0	0	1	Bisoprolol	10	0		#NULL!	1	Candesartan	4	1	Torasemid	15		#NULL!	0	0		#NULL!	1	297	48.32	81	0	0	0	0	0
176	#NULL!	#NULL!	#NULL!	#NULL!	15.3	#NULL!	0	0	1	0	1	0	2	39	3	0	1	0	1	0	0	0	1	Nebivolol	2.5	0		#NULL!	1	Candesartan	4	1	Torasemid	5		#NULL!	0	0		#NULL!	0	482	38.77	50	0	0	0	0	0
177	3.59333	3.53	3.17	2.735	3.6	#NULL!	1	0	0	0	0	1	1	49	3	0	0	0	1	0	0	1	1	Bisoprolol	2.5	1	Eplerenon	25	1	Candesartan	4	1	Torasemid	10		#NULL!	0	0		#NULL!	1	96	8.77	83	1	1	0	0	0
178	3.37	3.42	3.71	3.65	5.2	#NULL!	1	0	0	1	0	0	1	70	3	0	1	1	1	1	0	0	1	Metoprolol	190	1	Spironolacton	50	1	Enalapril	20	1	Torasemid	10		#NULL!	0	0		#NULL!	1	110	16	76	1	1	0	0	0
179	4.38333	4.05	3.0325	2.76	#NULL!	#NULL!	0	1	0	0	1	0	2	52	2.5	0	0	1	1	1	1	0	1	Bisoprolol	10	1	Spironolacton	25	1	Ramipril	2.5	1	Torasemid	30		#NULL!	0	0		#NULL!	1	59	11.5	81	1	1	0	0	0
180	3.84	3.835	3.71	3.645	4.5	6.3	1	0	0	0	0	1	1	64	3.5	0	1	1	1	0	0	0	1	Bisoprolol	5	1	Spironolacton	50	1	Ramipril	2.5	1	Torasemid	10		#NULL!	0	0		#NULL!	0	75	5.27	75	0	0	0	0	0
181	3.30333	2.975	3.4	2.8	5.1	6.7	0	1	0	0	1	0	2	59	2.5	0	1	1	1	1	0	0	1	Bisoprolol	5	1	Eplerenon	25	1	Ramipril	3.75	1	Torasemid	20		#NULL!	0	0		#NULL!	1	74	#NULL!	82	1	0	0	1	1
182	3.65	3.42	3.3	3.035	4.6	4	1	0	0	0	0	1	1	59	3	0	1	1	1	0	1	1	1	Bisoprolol	5	1	Eplerenon	25	1	Valsartan	80	0		#NULL!		#NULL!	0	0		#NULL!	1	100	10.45	84	1	0	0	0	0
183	3.22667	2.72	3.025	3.045	5.9	#NULL!	0	1	0	0	1	0	2	#NULL!	3	1	1	1	1	0	0	0	1	Metoprolol	23.75	0		#NULL!	1	Ramipril	1.25	1	Torasemid	20		#NULL!	0	0		#NULL!	1	417	48.98	78	1	1	0	1	0
184	3.45	3.625	2.9775	2.745	5.3	#NULL!	1	0	0	1	0	0	1	84	4	0	0	0	1	1	0	0	1	Sotalol	80	1	Eplerenon	50	1	Ramipril	10	1	Torasemid	15		#NULL!	0	0		#NULL!	0	152	22.12	57	1	0	0	0	0
185	3.36	3.155	3.105	2.895	#NULL!	#NULL!	0	1	0	0	0	1	1	48	3.5	0	0	1	1	1	0	0	1	Metoprolol	190	1	Spironolacton	25	1	Ramipril	2.5	0		#NULL!		#NULL!	1	1	Verapamil	240	1	120	14.17	73	0	0	0	0	0
186	3.27	3.235	3.7275	3.6	6.6	6.3	0	0	1	0	1	0	2	55	2.5	0	0	1	1	1	0	1	1	Metoprolol	95	0		#NULL!	0		#NULL!	1	Torasemid	15		#NULL!	0	0		#NULL!	1	228	38.12	76	1	0	0	0	0
187	2.92667	2.53	2.6875	2.79	2.5	#NULL!	0	0	1	0	1	0	2	46	3	0	1	1	0	0	0	1	1	Metoprolol	47.5	1	Spironolacton	25	1	Ramipril	5	1	Torasemid	10		#NULL!	0	0		#NULL!	0	153	17.3	86	0	0	0	0	0
188	2.94	2.78	2.7925	2.755	#NULL!	#NULL!	0	0	1	0	1	0	2	49	3	1	1	1	1	0	1	1	1	Metoprolol	190	0		#NULL!	1	Ramipril	10	1	Torasemid	20		#NULL!	0	0		#NULL!	1	150	22.05	80	0	0	0	0	0
189	3.23333	3.065	3.9625	3.86	5.1	5.1	0	0	1	0	1	0	2	55	3	0	1	0	1	0	1	0	1	Bisoprolol	2.5	0		#NULL!	1	Ramipril	5	1	Torasemid	40		#NULL!	0	0		#NULL!	1	52	7.67	79	1	1	0	0	0
190	2.85667	2.415	2.7625	2.67	5.1	4.9	1	0	0	0	0	1	2	58	3	0	1	0	0	0	0	0	1	Bisoprolol	2.5	0		#NULL!	1	Ramipril	2.5	1		#NULL!		#NULL!	0	0		#NULL!	1	83	8.3	81	0	0	0	1	0
191	3.86333	3.365	3.5225	3.275	3.8	5.1	1	0	0	0	0	1	1	46	4	1	1	1	1	0	1	1	1	Nebivolol	10	1	Eplerenon	25	1	Ramipril	1.25	1	Torasemid	10		#NULL!	0	0		#NULL!	1	85	11.62	85	1	0	0	0	0
192	3.41667	3.07	3.5575	3.435	5.2	6.2	0	1	0	0	1	0	2	59	2.5	0	1	0	0	0	0	1	1	Metoprolol	#NULL!	0		#NULL!	0		#NULL!	1	Torasemid	#NULL!	Hydrochlorothiazid	#NULL!	0	0		#NULL!	0	186	9.02	78	1	0	0	0	0
193	4	3.535	2.9	3.265	3.6	5.2	1	0	0	0	1	0	2	60	3	1	1	1	1	0	0	1	1	Carvedilol	25	1	Eplerenon	25	1	Ramipril	2.5	1	Furosemid	#NULL!	Xipamid	10	0	1	Amlodipin	#NULL!	1	127	11.23	77	1	1	0	0	0
194	3.86	3.655	2.94	3.045	#NULL!	3.1	1	0	0	0	1	0	2	50	3	1	1	1	1	0	1	0	1	Bisoprolol	2.5	0		#NULL!	1	Ramipril	2.5	1	Torasemid	15		#NULL!	0	0		#NULL!	1	116	12.08	84	1	1	0	1	0
195	3.60667	3.44	3.505	3.16	5.4	11.7	1	0	0	1	0	0	1	69	3.5	0	1	0	1	1	1	0	1	Bisoprolol	10	1	Spironolacton	50	1	Ramipril	5	1	Torasemid	5		#NULL!	0	0		#NULL!	1	262	31.67	63	0	0	0	0	0
196	3.84	2.805	2.7675	3.02	5.5	6	1	0	0	1	0	0	1	61	3	0	1	0	0	0	0	0	1	Metoprolol	47.5	0		#NULL!	1	Ramipril	5	1	Torasemid	20	Xipamid	20	0	0		#NULL!	0	77	4.93	61	1	0	0	1	0
197	3.57	3.78	3.8725	3.925	#NULL!	#NULL!	1	0	0	1	0	0	1	63	2	0	0	1	0	0	0	0	1	Bisoprolol	#NULL!	1	Spironolacton	#NULL!	1	Valsartan	#NULL!	1	Torasemid	#NULL!		#NULL!	0	0		#NULL!	1	137	19.68	75	0	0	0	0	0
198	4.16	3.71	3.71	3.23	#NULL!	#NULL!	1	0	0	1	0	0	1	63	3	1	0	1	1	1	0	1	1	Carvedilol	13	1	Eplerenon	25	1	Ramipril	5	1	Torasemid	20		#NULL!	1	0		#NULL!	1	90	7.25	69	1	0	0	0	0
199	4.3	3.94	3.01	3.01	8.4	#NULL!	1	0	0	0	0	1	1	71	2	1	1	0	0	0	0	0	1	Bisoprolol	2.5	0		#NULL!	1	Ramipril	1.25	1	Torasemid	30	Xipamid	5	0	0		#NULL!	1	100	0	74	1	0	0	0	0
200	2.63	2.61	2.5	2.5	#NULL!	#NULL!	0	1	0	0	0	1	1	55	2	0	1	0	1	1	1	1	1	Bisoprolol	10	1	Spironolacton	25	1	Ramipril	10	1	Torasemid	10		#NULL!	0	0		#NULL!	0	135	19.92	79	1	0	0	1	0
201	3.69	3.33	3.36	3.36	#NULL!	#NULL!	1	0	0	1	0	0	1	#NULL!	3	1	1	0	0	0	0	0	1	Bisoprolol	5	1	Eplerenon	25	1	Ramipril	5	1	Torasemid	20		#NULL!	0	0		#NULL!	1	222	5.37	75	1	0	0	0	1
202	3.5	3.62	2.89	2.89	#NULL!	#NULL!	0	1	0	0	1	0	2	50	2	0	1	1	0	0	0	0	0		#NULL!	0	Spironolacton	#NULL!	1	Enalapril	#NULL!	0		#NULL!		#NULL!	0	1	Amlodipin	#NULL!	1	176	24.97	85	1	0	0	1	0
203	3.09	3.36	2.81	2.81	#NULL!	#NULL!	0	0	1	0	1	0	2	#NULL!	4	1	1	1	0	0	0	1	0		#NULL!	0		#NULL!	0		#NULL!	1	Xipamid	40	Torasemid	60	0	1	Amlodipin	10	1	97	9.12	83	0	0	0	0	0
204	4.07	3.04	3.39	3.39	#NULL!	#NULL!	1	0	0	1	0	0	1	80	3.5	1	0	1	0	0	0	0	1	Bisoprolol	#NULL!	1	Eplerenon	#NULL!	1	Candesartan	#NULL!	1	Torasemid	#NULL!	Xipamid	#NULL!	0	0		#NULL!	0	92	11.47	62	1	0	0	0	0
205	#NULL!	4.22	#NULL!	4.44	#NULL!	#NULL!	0	1	0	#NULL!	#NULL!	#NULL!	1	56	3	0	1	1	1	0	1	0	1	Nebivolol	7.5	0	0	0	1	Losartan	50	1	Torasemid	60	Xipamid	10	0	0	0	0	1	172	32.65	78	1	0	0	0	0
206	#NULL!	3.57	#NULL!	3.1	#NULL!	#NULL!	1	0	0	1	0	0	1	#NULL!	4	1	1	0	1	0	0	1	1	Nebivolol	1.25	0	0	0	1	Ramipril	2.5	1	Torasemid	30	Xipamid	10	0	0	0	0	0	145	15.1	66	1	0	0	1	0
207	#NULL!	#NULL!	#NULL!	#NULL!	#NULL!	#NULL!	1	0	0	1	0	0	1	#NULL!	4	0	0	1	1	0	0	0	#NULL!		#NULL!	#NULL!		#NULL!	#NULL!		#NULL!	#NULL!		#NULL!		#NULL!	#NULL!	#NULL!		#NULL!	#NULL!	109	6.65	73	0	0	0	0	0
208	3.74	3.49	3.23	3.52	3.3	4.4	1	0	0	1	0	0	1	44.2	2.5	1	0	1	0	0	0	0	1	Bisoprolol	5	1	Spironolacton	25	1	Ramipril	5	1	Torasemid	15		#NULL!	0	0	0	0	0	159	#NULL!	81	0	0	0	0	0
209	3.34	3.45	4.07	4.03	3	4	0	0	1	0	1	0	2	41.2	2	1	1	1	0	0	0	0	1	Metoprolol	#NULL!	0	0	0	1	Enalapril	20	1	Torasemid	5		#NULL!	0	0	0	0	0	103	14.27	86	1	0	0	0	0
210	3.31	3.23	2.76	2.77	6	7.9	0	1	0	0	1	0	2	#NULL!	3	1	1	0	1	0	1	0	1	Bisoprolol	2.5	1	Eplerenon	25	1	Valsartan	160	1	Torasemid	10		#NULL!	0	0	0	0	0	78	12.58	79	1	0	0	0	0
211	3.42	3.19	3.05	2.83	5.4	#NULL!	0	1	0	0	1	0	2	60.6	3	0	1	1	0	0	0	0	1	Bisoprolol	2.5	1	Eplerenon	25	1	Valsartan	40	1	Torasemid	10		#NULL!	0	0		#NULL!	1	168	10.22	80	1	1	0	0	0
212	4.36	3.56	3.92	2.84	7.5	#NULL!	0	0	1	#NULL!	#NULL!	#NULL!	2	74.4	2.5	1	0	1	1	0	0	1	1	Metoprolol	47.5	1	Spironolacton	25	1	Candesartan	32	1	Torasemid	10		#NULL!	1	1	Amlodipin	10	1	144	12.18	86	0	0	0	0	0
213	2.53	2.82	3.17	3.09	#NULL!	#NULL!	1	0	0	1	0	0	1	59.7	3	0	0	1	0	0	0	1	1	Metoprolol	190	1	Spironolacton	25	1	Enalapril	5	1	Torasemid	20		#NULL!	1	0	0	0	1	99	17.08	79	0	0	0	0	0
214	2.89	2.91	3.17	2.78	4.5	#NULL!	0	0	1	1	0	0	1	47.4	2.5	0	1	0	1	0	1	0	1	Bisoprolol	10	0		#NULL!	0		#NULL!	1	Torasemid	10		#NULL!	0	0		#NULL!	0	85	10.92	81	0	0	0	0	0
215	2.56	2.78	2.13	2.55	#NULL!	#NULL!	1	0	0	0	1	0	2	#NULL!	4	0	0	0	0	0	0	0	#NULL!		#NULL!	#NULL!		#NULL!	#NULL!		#NULL!	#NULL!		#NULL!		#NULL!	#NULL!	#NULL!		#NULL!	#NULL!	252	19.63	59	0	0	0	1	0
216	3.33	2.7	2.99	2.84	#NULL!	#NULL!	1	0	0	0	1	0	2	47.4	4	0	1	1	0	1	0	0	1	Metoprolol	190	0	0	0	1	Ramipril	10	1	Torasemid	10	Hydrochlorothiazid	12.5	1	0		#NULL!	1	220	6.98	81	0	0	0	0	1
217	2.54	2.63	2.71	2.24	#NULL!	#NULL!	1	0	0	1	0	0	1	#NULL!	3	0	1	0	0	0	0	0	1	Bisoprolol	2.5	0		#NULL!	1	Ramipril	1.25	1	Torasemid	20		#NULL!	0	0		#NULL!	0	98	12.47	80	0	0	0	0	0
218	3.57	3.25	3.55	3.31	5.5	#NULL!	1	0	0	1	0	0	1	#NULL!	3	0	1	1	1	0	1	1	1	Carvedilol	50	1	Spironolacton	25	1	Ramipril	2.5	1	Furosemid	80		#NULL!	0	0		#NULL!	1	283	13.43	71	1	0	0	1	0
219	3.17	3.32	3.83	3.4	3.2	5.7	1	0	0	1	0	0	1	49.7	4	1	1	1	1	0	1	1	1	Bisoprolol	#NULL!	0		#NULL!	1	Ramipril	#NULL!	1	Torasemid	#NULL!	Xipamid	#NULL!	0	1	Amlodipin	#NULL!	1	54	5.8	81	1	1	0	0	0
220	3.32	3.29	3.21	2.98	#NULL!	#NULL!	0	1	0	1	0	0	1	58.2	3	0	1	1	0	0	0	0	1	Metoprolol	190	0		#NULL!	1	Ramipril	2.5	1	Torasemid	30		#NULL!	0	0		#NULL!	1	147	27.65	76	1	0	0	0	0
221	3.54	3.76	3.85	3.77	5	4	1	0	0	0	0	1	1	54.3	2.5	1	1	0	0	0	0	1	0		#NULL!	1	Spironolacton	25	1	Losartan	50	1	Torasemid	15		#NULL!	0	0		#NULL!	0	151	5.65	81	1	0	0	1	0
222	2.24	2.18	2.32	2.24	#NULL!	#NULL!	0	0	1	0	1	0	2	34.7	3	0	1	1	1	0	1	0	1	Metoprolol	75	0		#NULL!	1	Teleminsartan	10	1	Furosemid	20	Hydrochlorothiazid	12.5	0	0		#NULL!	1	218	21.4	78	0	0	0	0	0
223	3.37	2.95	3.68	3.6	#NULL!	#NULL!	0	0	1	1	0	0	1	54.2	3	1	1	0	1	0	0	0	0		#NULL!	0		#NULL!	1	Valsartan	16	1	Torasemid	10		#NULL!	0	0		#NULL!	0	196	8.5	88	1	0	0	0	0
224	2.73	2.5	2.68	2.91	11.2	5.3	0	1	0	0	1	0	2	#NULL!	2.5	0	1	0	1	0	1	1	#NULL!		#NULL!	#NULL!		#NULL!	#NULL!		#NULL!	#NULL!		#NULL!		#NULL!	#NULL!	#NULL!		#NULL!	0	71	8.92	75	0	0	0	0	0
225	2.09	1.98	2.49	2.25	#NULL!	#NULL!	1	0	0	1	0	0	1	63.4	3.5	1	1	1	0	0	0	0	1	Metoprolol	95	0		#NULL!	1	Valsartan	52	1	Torasemid	20		#NULL!	0	0		#NULL!	1	120	0	62	0	0	0	0	0
226	3.2	3.25	3.12	3.76	#NULL!	#NULL!	1	0	0	0	0	1	1	39.8	2.5	1	1	1	1	0	1	0	1	Bisoprolol	5	1	Eplerenon	25	1	Enalapril	2.5	1	Torasemid	20		#NULL!	0	0		#NULL!	1	98	16.3	80	1	0	0	1	0
227	3.54	3.14	3.31	2.8	#NULL!	#NULL!	1	0	0	1	0	0	1	65.1	3	0	1	0	0	0	0	0	1	Carvedilol	#NULL!	1	Spironolacton	#NULL!	1	Ramipril	#NULL!	1	Torasemid	#NULL!		#NULL!	0	0		#NULL!	1	123	15.95	70	0	0	0	1	1
228	2.84	2.79	2.86	2.81	#NULL!	#NULL!	0	0	1	0	1	0	2	#NULL!	3	1	0	0	1	0	0	0	1	Carvedilol	6.25	0		#NULL!	1	Candesartan	8	1	Torasemid	30		#NULL!	0	0		#NULL!	0	91	12.75	87	0	0	0	1	0
229	2.94	3.03	2.54	2.67	#NULL!	#NULL!	1	0	0	1	0	0	1	44.6	3	1	1	0	1	0	0	1	0		#NULL!	0		#NULL!	1	Ramipril	5	1	Torasemid	20		#NULL!	0	1	Lercanidipin	30	1	153	5.5	75	1	1	0	1	0
230	2.94	3.09	3.07	3.18	3.9	4.1	0	0	1	1	0	0	1	47.2	3	0	1	1	1	0	0	0	1	Bisoprolol	5	1	Spironolacton	25	0		#NULL!	1	Torasemid	15	Hydrochlorothiazid	12.5	1	1	Amlodipin	10	1	84	10.07	85	0	0	0	0	0
231	2.7	2.77	2.88	2.85	#NULL!	#NULL!	1	0	0	0	0	1	1	#NULL!	3.5	0	1	1	1	0	0	0	1	Bisoprolol	5	1	Eplerenon	25	1	Ramipril	#NULL!	0		#NULL!		#NULL!	0	0		#NULL!	1	108	16.05	82	0	0	0	0	0
232	2.75	3.26	2.7	3.06	#NULL!	#NULL!	1	0	0	1	0	0	1	#NULL!	2	1	1	1	1	0	1	0	1	Nebivolol	10	1	Eplerenon	25	1	Valsartan	80	1	Torasemid	10		#NULL!	0	0		#NULL!	1	66	#NULL!	75	1	0	0	0	0
233	2.73	3.2	3.54	3.26	4.3	#NULL!	0	0	1	0	1	0	2	37.4	2.5	0	0	1	1	0	0	0	1	Bisoprolol	7.5	0		#NULL!	1	Ramipril	2.5	1	Torasemid	20		#NULL!	0	0		#NULL!	1	114	9.72	89	0	1	0	0	0
234	2.27	2.51	2.56	2.61	3.8	#NULL!	0	1	0	0	1	0	2	61.2	3	1	1	1	1	0	0	0	1	Bisoprolol	1.25	0		#NULL!	0		#NULL!	0		#NULL!		#NULL!	0	1	Amlodipin	5	1	78	5.55	#NULL!	1	0	0	0	0
235	2.96	2.74	2.64	2.96	4.4	#NULL!	1	0	0	1	0	0	1	#NULL!	4	0	0	0	0	0	0	0	1	Carvedilol	25	1	Spironolacton	25	1	Candesartan	8	1	Torasemid	10		#NULL!	0	0		#NULL!	0	212	20.68	73	1	0	0	0	0
236	2.6	2.41	2.55	2.24	4.2	4.8	1	0	0	1	0	0	1	67.1	3	1	1	0	1	0	1	1	1	Metoprolol	190	1	Eplerenon	25	1	Candesartan	8	1	Torasemid	15		#NULL!	0	0		#NULL!	0	188	16.08	79	1	1	0	0	0
237	2.56	2.35	2.76	2.45	2.8	3.8	1	0	0	0	0	1	2	#NULL!	2.5	1	1	0	0	0	1	0	1	Metoprolol	95	1	Eplerenon	25	1	Ramipril	2.5	1	Torasemid	20		#NULL!	0	0		#NULL!	1	183	6.52	83	0	0	0	0	0
238	2.63	2.62	2.51	2.93	4.6	4.4	1	0	0	0	0	1	1	50.4	2	1	1	1	1	0	1	1	1	Metoprolol	95	1	Eplerenon	25	1	Enalapril	20	1	Torasemid	40		#NULL!	0	1	Amlodipin	10	1	113	21.35	80	1	1	0	0	0
239	3.01	3.03	3.24	3.06	3	#NULL!	0	0	1	0	1	0	2	59.2	4	0	1	1	1	0	1	0	1	Bisoprolol	5	0		#NULL!	1	Ramipril	10	1	Torasemid	20	Hydrochlorothiazid	12.5	0	0		#NULL!	1	115	17.08	80	0	0	0	0	0
240	2.45	2.33	2.75	2.27	#NULL!	#NULL!	1	0	0	1	0	0	1	#NULL!	4	0	1	1	0	1	1	0	1	Nebivolol	2.5	1	Eplerenon	#NULL!	1	Ramipril	5	0		#NULL!		#NULL!	0	0		#NULL!	1	197	32.55	83	1	0	0	0	1
241	2.16	2.66	2.21	2.71	3.8	5.9	0	1	0	1	0	0	1	#NULL!	3	0	1	1	1	0	1	0	1	Bisoprolol	5	0		#NULL!	1	Losartan	50	1	Hydrochlorothiazid	12.5		#NULL!	0	0		#NULL!	1	82	10.75	83	0	0	0	0	0
242	2.27	2.47	2.18	2.61	#NULL!	#NULL!	1	0	0	1	0	0	1	76.8	2.5	0	1	1	1	0	1	0	0		#NULL!	1	Eplerenon	25	1	Sacubitril/ Valsartan	#NULL!	1	Torasemid	100		#NULL!	0	0		#NULL!	1	115	22.37	60	1	0	0	1	0
243	2.9	2.79	3	2.92	#NULL!	#NULL!	1	0	0	1	0	0	1	50.2	3	1	0	1	0	0	0	0	0		#NULL!	0		#NULL!	1	Ramipril	5	1	Torasemid	10		#NULL!	0	0		#NULL!	1	59	4.42	77	0	0	0	0	0
244	2.22	2.59	2.83	3.04	#NULL!	#NULL!	0	0	1	0	1	0	2	#NULL!	2.5	1	1	1	1	0	0	0	1	Nebivolol	#NULL!	1	Spironolacton	#NULL!	0		#NULL!	0		#NULL!		#NULL!	1	1	Amlodipin	#NULL!	1	209	7.97	75	0	0	0	0	0
245	2.79	2.77	2.94	2.64	#NULL!	#NULL!	0	0	1	1	0	0	1	#NULL!	3	0	1	1	1	0	1	0	0		#NULL!	0		#NULL!	1	Ramipril	2.5	1	Torasemid	20		#NULL!	0	1	Amlodipin	5	1	58	5.25	86	0	0	0	0	0
246	2.11	2.2	2.63	2.64	5	6.4	1	0	0	1	0	0	1	69.6	3.5	0	1	0	1	1	1	0	1	Metoprolol	47.5	1	Spironolacton	25	1	Ramipril	5	1	Torasemid	5		#NULL!	0	1	Amlodipin	5	0	93	14.62	62	1	0	0	0	0
247	2.28	2.47	2.19	2.64	#NULL!	#NULL!	1	0	0	0	1	0	2	#NULL!	4	1	1	0	1	1	0	0	#NULL!		#NULL!	#NULL!		#NULL!	#NULL!		#NULL!	#NULL!		#NULL!		#NULL!	#NULL!	#NULL!		#NULL!	#NULL!	130	8.33	78	1	0	0	0	0
248	3.22	2.98	2.51	2.6	#NULL!	#NULL!	0	0	1	0	1	0	2	#NULL!	2	0	1	1	1	1	1	0	1	Bisoprolol	5	1	Spironolacton	25	1	Ramipril	2.5	1	Torasemid	10		#NULL!	0	0		#NULL!	1	109	6.9	76	1	0	0	0	0
249	3.18	3.09	3.39	3.71	3.4	3.7	0	0	1	0	1	0	2	57.7	2.5	1	0	1	1	0	1	0	1	Carvedilol	6.25	0		#NULL!	1	Candesartan	16	1	Torasemid	50		#NULL!	0	0		#NULL!	1	171	24.15	84	0	0	0	0	0
250	2.43	2.59	2.45	2.2	#NULL!	#NULL!	0	1	0	0	1	0	2	55.9	4	0	1	1	1	0	1	0	1	Metoprolol	95	0		#NULL!	1	Valsartan	320	1	Torasemid	10		#NULL!	0	1	Lercanidipin	20	0	263	3.95	90	0	0	0	1	0
251	3.37	3.2	2.46	2.97	#NULL!	#NULL!	0	1	0	#NULL!	#NULL!	#NULL!	2	57.4	3.5	0	1	1	1	0	0	0	0		#NULL!	1	Spironolacton	25	1	Ramipril	10	1	Torasemid	30		#NULL!	0	1	Amlodipin	10	1	265	12.55	76	0	0	0	0	0
252	2.78	2.6	2.95	2.8	8.9	9.7	0	1	0	#NULL!	#NULL!	#NULL!	2	51.9	3	0	1	1	1	1	1	1	1	Bisoprolol	5	0		#NULL!	1	Ramipril	5	1	Torasemid	60	Xipamid	10	1	0		#NULL!	1	144	6.07	76	1	1	1	0	0
253	2.72	2.27	3.07	3.05	#NULL!	#NULL!	0	0	1	0	1	0	2	#NULL!	3.5	0	1	0	1	0	0	0	1	Nebivolol	2.5	0		#NULL!	0		#NULL!	0		#NULL!		#NULL!	0	0		#NULL!	0	63	5.2	76	1	0	0	0	0
254	3.05	2.94	3.15	2.91	#NULL!	#NULL!	0	1	0	0	1	0	2	61.8	2.5	1	0	1	1	0	0	1	1	Metoprolol	47.5	1	Spironolacton	25	1	Valsartan	80	1	Torasemid	20		#NULL!	0	0		#NULL!	1	70	16.28	86	0	0	0	0	0
255	3.27	2.99	2.69	3.06	#NULL!	#NULL!	1	0	0	1	0	0	1	66.7	3	1	1	1	0	0	0	0	1	Bisoprolol	2.5	0		#NULL!	1	Losartan	50	1	Torasemid	60	Xipamid	10	0	0		#NULL!	1	120	18.73	81	1	0	0	1	0
256	3.06	3.05	3.02	3.32	9.4	7.2	0	0	1	0	1	0	2	51.4	3	0	1	0	1	0	1	0	0		#NULL!	0		#NULL!	1	Candesartan	16	0		#NULL!		#NULL!	0	0		#NULL!	0	71	7.58	84	1	0	0	0	0
257	2.78	3.17	3.62	3.67	#NULL!	#NULL!	1	0	0	0	0	1	1	#NULL!	2.5	0	0	1	0	0	0	0	1	Bisoprolol	5	1	Spironolacton	50	1	Candesartan	8	0		#NULL!		#NULL!	0	0		#NULL!	1	127	16.55	67	1	0	0	1	0
258	2.79	3.32	3.29	3.22	3.5	4.2	1	0	0	1	0	0	1	61.8	3	0	1	1	1	0	1	1	1	Carvedilol	2.5	1	Spironolacton	50	1	Ramipril	2.5	1	Xipamid	10		#NULL!	0	0		#NULL!	1	46	5.15	68	1	0	0	1	0
259	2.6	2.78	2.68	3.13	4.1	4.7	0	0	1	#NULL!	#NULL!	#NULL!	1	46.7	3.5	0	1	1	1	0	0	1	1	Metoprolol	142.5	0		#NULL!	1	Ramipril	#NULL!	1	Torasemid	5		#NULL!	0	1	Amlodipin	5	1	65	7.62	85	0	0	0	0	0
260	2.52	2.51	2.69	2.9	4.4	#NULL!	0	0	1	0	1	0	2	#NULL!	3	1	1	0	0	1	0	1	1	Nebivolol	5	0		#NULL!	1	Ramipril	2.5	1	Torasemid	20		#NULL!	0	1	Amlodipin	5	0	17	7.23	77	1	1	0	0	0
261	2.9	2.79	2.83	3.05	#NULL!	#NULL!	0	1	0	1	0	0	1	#NULL!	3	0	1	1	1	1	0	0	1	Metoprolol	190	1	Eplerenon	50	1	Ramipril	5	1	Torasemid	10		#NULL!	0	0		#NULL!	1	62	7.4	78	1	0	0	0	0
262	2.15	2.12	2.26	2.41	#NULL!	#NULL!	0	0	1	0	1	0	2	#NULL!	3	0	1	1	1	0	1	0	1	Metoprolol	190	1	Eplerenon	25	1	Ramipril	7.5	1	Torasemid	10		#NULL!	1	0		#NULL!	1	58	8.9	76	0	0	0	0	0
263	2.11	2.34	2.31	2.51	#NULL!	#NULL!	1	0	0	0	0	1	2	#NULL!	3.5	0	0	1	0	0	0	0	#NULL!		#NULL!	#NULL!		#NULL!	#NULL!		#NULL!	#NULL!		#NULL!		#NULL!	#NULL!	#NULL!		#NULL!	#NULL!	70	8.32	82	1	0	0	1	0
264	2.38	2.25	2.35	2.67	4.6	4	1	0	0	1	0	0	1	#NULL!	2	1	1	1	1	1	1	0	0		#NULL!	1	Spironolacton	25	0		#NULL!	0		#NULL!		#NULL!	0	0		#NULL!	0	119	#NULL!	88	1	0	0	1	1
265	2.9	2.75	2.61	3.06	#NULL!	#NULL!	1	0	0	1	0	0	1	61.8	2.5	0	0	1	0	0	0	0	1	Metoprolol	190	1	Eplerenon	25	1	Ramipril	5	1	Torasemid	20		#NULL!	0	0		#NULL!	1	62	5.85	73	0	0	0	1	1
266	2.79	2.93	3.12	3.29	#NULL!	#NULL!	1	0	0	1	0	0	1	68.5	3.5	0	1	0	1	0	1	1	1	Metoprolol	47.5	1	Spironolacton	25	0		#NULL!	1	Torasemid	20		#NULL!	0	0		#NULL!	0	71	13.92	77	1	0	0	0	0
267	2.72	2.67	2.57	2.52	2.7	#NULL!	0	1	0	#NULL!	#NULL!	#NULL!	2	59.6	4	1	1	0	1	1	1	0	1	Nebivolol	#NULL!	1	Spironolacton	#NULL!	1	Ramipril	#NULL!	1	Torasemid	#NULL!		#NULL!	0	0		#NULL!	0	76	9.88	75	0	1	0	0	1
268	1.99	2.06	2.55	2.14	#NULL!	#NULL!	0	0	1	0	1	0	2	51.1	3.5	1	1	0	1	0	1	1	1	Nebivolol	7.5	0		#NULL!	1	Ramipril	5	1	Torasemid	30		#NULL!	0	1	Nifedipin	40	0	101	8.07	69	0	0	0	0	1
269	2.6	2.86	2.88	2.59	#NULL!	#NULL!	0	0	1	#NULL!	#NULL!	#NULL!	2	60.2	3.5	1	1	0	1	1	1	0	1	Carvedilol	12.5	0		#NULL!	0		#NULL!	0		#NULL!		#NULL!	0	0		#NULL!	0	85	10.28	57	1	0	0	1	0
270	2.66	2.43	2.6	2.67	#NULL!	#NULL!	0	1	0	1	0	0	1	48.8	3	1	1	0	1	0	0	1	1	Bisoprolol	2.5	0		#NULL!	1	Ramipril	7.5	1	Torasemid	30		#NULL!	0	1	Lercanidipin	20	0	72	5.23	86	0	0	0	0	0
271	2.26	2.61	2.57	2.87	#NULL!	#NULL!	0	1	0	0	0	1	2	44.2	3	1	1	1	1	0	1	0	1	Bisoprolol	5	1	Spironolacton	25	0		#NULL!	1	Torasemid	10		#NULL!	0	0		#NULL!	1	60	6.27	77	1	1	0	0	0
272	2.8	2.42	3.05	2.84	#NULL!	#NULL!	1	0	0	1	0	0	1	70.2	3	0	0	0	0	1	0	1	1	Metoprolol	95	1	Spironolacton	50	1	Ramipril	2.5	1	Torasemid	250	Xipamid	10	0	0		#NULL!	0	80	6.57	44	1	0	0	0	0
273	2.63	2.59	2.98	2.92	#NULL!	#NULL!	1	0	0	1	0	0	1	55.5	2	1	1	1	1	0	0	0	1	Bisoprolol	10	1	Eplerenon	25	1	Ramipril	2.5	1	Torasemid	20		#NULL!	0	1	Amlodipin	5	1	43	4.32	76	1	0	0	0	0
274	3.13	3.19	3.14	3.09	#NULL!	#NULL!	0	1	0	#NULL!	#NULL!	#NULL!	1	45.7	2.5	1	1	1	0	0	0	0	0		#NULL!	0		#NULL!	1	Candesartan	8	1	Torasemid	10		#NULL!	0	0		#NULL!	1	78	5.67	89	1	1	0	0	0
275	2.89	3.1	2.83	3.12	#NULL!	#NULL!	1	0	0	#NULL!	#NULL!	#NULL!	1	55	2	0	1	1	0	0	0	0	0		#NULL!	1	Eplerenon	25	1	Enalapril	10	1	Torasemid	30		#NULL!	0	1	Amlodipin	5	1	72	7.57	85	1	0	0	0	0
276	2.63	2.84	3.16	#NULL!	#NULL!	#NULL!	0	1	0	0	1	0	2	#NULL!	2	1	1	1	1	0	1	0	1	Bisoprolol	5	1	Eplerenon	25	1	Ramipril	10	1	Hydrochlorothiazid	12.5		#NULL!	0	1	Amlodipin	5	1	70	#NULL!	79	1	0	0	0	0
277	2.67	3.17	2.84	3.1	3.8	#NULL!	1	0	0	#NULL!	#NULL!	#NULL!	1	63.8	2.5	1	1	1	1	0	0	0	#NULL!		#NULL!	#NULL!		#NULL!	#NULL!		#NULL!	#NULL!		#NULL!		#NULL!	#NULL!	#NULL!		#NULL!	#NULL!	149	18.23	89	1	0	0	0	0
278	3.07	2.87	3.17	3.33	#NULL!	#NULL!	1	0	0	#NULL!	#NULL!	#NULL!	1	58.8	3.5	1	1	0	0	0	0	1	1	Metoprolol	50	0		#NULL!	0		#NULL!	1	Torasemid	40		#NULL!	0	#NULL!		#NULL!	0	143	10.35	85	0	1	0	0	0
279	2.52	2.36	2.59	2.83	#NULL!	#NULL!	0	1	0	#NULL!	#NULL!	#NULL!	1	42.3	3.5	1	1	0	1	0	1	0	1	Bisoprolol	5	1	Eplerenon	25	1	Valsartan	80	1	Hydrochlorothiazid	12.5		#NULL!	0	0		#NULL!	0	185	18.32	74	0	1	0	0	0
280	2.88	2.6	3.08	2.82	#NULL!	#NULL!	0	1	0	#NULL!	#NULL!	#NULL!	2	45.8	3	0	1	1	1	0	0	0	1	Metoprolol	#NULL!	#NULL!		#NULL!	#NULL!		#NULL!	#NULL!		#NULL!		#NULL!	#NULL!	#NULL!		#NULL!	#NULL!	97	10.42	85	0	0	0	0	0
281	2.77	2.86	2.97	2.53	#NULL!	#NULL!	1	0	0	1	0	0	1	57.4	3	1	0	1	1	1	0	1	1	Bisoprolol	5	0		#NULL!	1	Ramipril	5	1	Torasemid	10		#NULL!	0	0		#NULL!	1	167	18.48	65	1	0	0	0	0
282	2.96	2.45	2.64	2.98	#NULL!	2.5	0	1	0	#NULL!	#NULL!	#NULL!	2	34.1	3	0	1	1	1	0	0	0	1	Bisoprolol	#NULL!	0		#NULL!	1	Ramipril	#NULL!	1	Torasemid	10		#NULL!	0	0		#NULL!	0	92	13.4	86	0	0	0	0	0
283	3.18	3.29	3.35	3.48	#NULL!	#NULL!	0	1	0	0	1	0	2	61.5	3	0	1	1	1	0	1	1	1	Nebivolol	5	1	Eplerenon	25	1	Candesartan	32	1	Torasemid	5	Hydrochlorothiazid	12.5	0	1	Amlodipin	10	1	98	#NULL!	76	1	1	0	1	0
284	2.47	2.74	2.79	2.74	4.1	3.6	0	1	0	0	0	1	2	61	4	1	1	1	1	0	0	0	0		#NULL!	0		#NULL!	1	Ramipril	#NULL!	1	Furosemid	#NULL!		#NULL!	0	0		#NULL!	1	112	#NULL!	78	1	0	0	1	0
285	3.17	3	3.74	3.45	5.5	#NULL!	0	0	1	0	1	0	2	31.1	3.5	1	1	1	1	0	0	0	1	Bisoprolol	5	0		#NULL!	1	Ramipril	5	1	Furosemid	40		#NULL!	0	0		#NULL!	1	117	12.23	87	1	0	0	0	0
286	3.38	3.27	3.06	3.57	4.9	#NULL!	1	0	0	1	0	0	1	65.2	3	1	1	1	0	0	0	0	1	Bisoprolol	5	1	Eplerenon	25	1	Ramipril	5	1	Torasemid	10		#NULL!	0	0		#NULL!	1	93	24.52	81	1	0	0	0	0
287	3.22	3	2.88	3.11	4.2	6.4	0	1	0	0	1	0	2	68.7	3.5	1	1	1	1	0	0	0	1	Bisoprolol	5	0		#NULL!	1	Ramipril	5	1	Torasemid	10	Hydrochlorthiazid	12.5	0	0		#NULL!	1	122	19.4	90	0	0	1	0	0
288	2.1	2.13	2.4	2.47	3.4	1.9	1	0	0	0	0	1	2	71.2	4	1	1	1	1	0	1	1	1	Bisoprolol	2.5	1	Eplerenon	50	1	Candesartan	8	1	Torasemid	30		#NULL!	0	0		#NULL!	0	46	9.18	77	1	0	0	0	0
289	2.84	2.62	2.88	2.97	7.2	6.7	0	0	1	#NULL!	#NULL!	#NULL!	2	46	3	0	0	0	1	0	0	0	1	Bisoprolol	7.5	0		#NULL!	1	Ramipril	5	0		#NULL!		#NULL!	0	0		#NULL!	1	85	14.17	80	0	0	0	0	0
290	3.11	3.17	3.17	3.5	6.5	6.1	1	0	0	0	1	0	2	53.9	3.5	0	0	1	1	0	0	0	1	Bisoprolol	#NULL!	0		#NULL!	0		#NULL!	1	Torasemid	#NULL!	Hydrochlorothiazid	#NULL!	1	0		#NULL!	1	88	12.33	84	1	0	0	0	0
291	2.82	2.96	3.04	3.09	5.4	5	1	0	0	1	0	0	1	59	3	1	0	1	1	0	1	0	1	Bisoprolol	3.75	1	Spironolacton	25	1	Sacubitril/ Valsartan	#NULL!	1	Torasemid	20		#NULL!	0	0		#NULL!	1	85	7.82	80	0	0	0	0	0
292	3.27	2.92	3.11	3.08	2.5	2.5	1	0	0	0	0	1	#NULL!	73.6	4	1	1	1	1	0	1	1	#NULL!		#NULL!	#NULL!		#NULL!	#NULL!		#NULL!	#NULL!		#NULL!		#NULL!	#NULL!	#NULL!		#NULL!	1	72	10.72	80	0	0	0	0	0
293	2.8	2.69	3	2.93	6.7	#NULL!	0	0	1	0	1	0	2	46.6	3.5	0	1	1	0	0	0	0	1	Metoprolol	#NULL!	0		#NULL!	1	Ramipril	#NULL!	1	Torasemid	10		#NULL!	0	0		#NULL!	0	105	9.35	73	1	0	0	0	1
294	3.02	2.93	3.03	3.13	#NULL!	#NULL!	0	0	1	0	1	0	2	50.6	3.5	0	1	1	1	0	1	0	1	Bisoprolol	5	1	Spironolacton	25	1	Ramipril	2.5	1	Torasemid	10		#NULL!	0	0		#NULL!	1	59	1.87	77	1	1	0	0	0
295	2.69	2.91	3.21	3.07	#NULL!	#NULL!	0	1	0	#NULL!	#NULL!	#NULL!	2	60.4	3	0	0	1	1	0	0	0	1	Bisoprolol	#NULL!	0		#NULL!	0		#NULL!	1	Torasemid	#NULL!		#NULL!	0	0		#NULL!	1	193	18.65	73	1	0	0	1	0
296	2.71	3.02	3.1	3.46	#NULL!	#NULL!	1	0	0	0	1	0	2	44.4	#NULL!	1	1	1	0	0	0	0	1	Carvedilol	6.25	0		#NULL!	0		#NULL!	0		#NULL!		#NULL!	0	0		#NULL!	0	#NULL!	#NULL!	64	1	0	0	0	0
297	2.87	2.83	3.14	2.96	#NULL!	#NULL!	#NULL!	#NULL!	#NULL!	0	1	0	2	72.1	3	1	1	0	1	0	0	1	0		#NULL!	1	Eplerenon	25	1	Candesartan	4	1	Torasemid	20		#NULL!	0	0		#NULL!	1	98	8.12	83	1	0	0	0	0
298	3.16	2.9	3.34	3.31	3.1	3.5	0	1	0	0	1	0	2	51.8	3	0	1	1	1	0	1	0	1	Bisoprolol	1.25	1	Spironolacton	25	1	Ramipril	10	1	Torasemid	10	Hydrochlorthiazid	12.5	0	1	Lercanidipin	20	1	172	15.08	88	0	0	0	0	0
299	2.56	2.64	2.91	2.8	4.2	3.7	0	1	0	0	1	0	2	67	4	1	1	1	1	0	1	1	0		#NULL!	0		#NULL!	0		#NULL!	1	Torasemid	20	Xipamid	10	0	0		#NULL!	1	136	12.02	81	0	0	1	0	0
300	2.71	2.65	2.97	2.89	#NULL!	#NULL!	0	0	1	0	1	0	2	47.5	3	1	1	0	1	0	0	0	0		#NULL!	1	Spironolacton	50	1	Ramipril	5	1	Torasemid	10		#NULL!	0	0		#NULL!	1	124	20.67	82	0	0	0	0	0
301	2.78	2.33	3.02	2.91	#NULL!	#NULL!	0	1	0	0	0	1	2	57.3	3	0	1	1	1	0	1	0	1	Bisoprolol	1.25	0		#NULL!	1	Losartan	100	1	Torasemid	20		#NULL!	0	1	Lercanidipin	10	1	65	9.97	84	0	0	0	0	0
302	3.8	3.78	3.58	3.33	#NULL!	#NULL!	0	1	0	#NULL!	#NULL!	#NULL!	#NULL!	60.2	#NULL!	0	0	1	0	0	0	0	1	Metoprolol	47.5	0		#NULL!	1	Ramipril	2.5	1	Torasemid	10		#NULL!	0	0		#NULL!	1	173	22.78	79	1	1	1	0	0
303	2.72	2.75	2.73	2.71	#NULL!	#NULL!	0	0	1	0	1	0	2	54.7	3	0	1	0	1	0	0	1	1	Bisoprolol	5	0		#NULL!	1	Azilsartanmedoxomil	40	1	Torasemid	10		#NULL!	0	0		#NULL!	1	104	#NULL!	85	0	0	0	0	0
304	2.22	2.54	2.52	2.58	#NULL!	#NULL!	0	0	1	0	1	0	2	41.6	3	0	0	1	0	0	0	0	1	Nebivolol	5	0		#NULL!	1	Enalapril	15	0		#NULL!		#NULL!	0	0		#NULL!	1	165	23.6	86	0	0	0	0	0
305	3.18	3.43	3.77	3.99	#NULL!	#NULL!	1	0	0	#NULL!	#NULL!	#NULL!	#NULL!	61.5	#NULL!	1	1	0	0	0	0	0	1	Bisoprolol	2.5	0		#NULL!	0		#NULL!	1	Torasemid	30	Xipamid	10	0	0		#NULL!	1	92	9.1	75	1	0	1	0	0
306	#NULL!	#NULL!	#NULL!	#NULL!	#NULL!	#NULL!	1	0	0	0	0	1	2	#NULL!	3	0	0	1	1	1	1	0	1	Metoprolol	95	1	Eplerenon	25	1	Candesartan	8	1	Torasemid	20		#NULL!	0	0		#NULL!	1	98	10.35	80	0	0	0	0	0
307	3.19	3.37	3.37	3.75	#NULL!	#NULL!	0	1	0	0	1	0	2	53.2	3.5	1	1	1	1	0	0	1	1	Propranolol	120	1	Spironolacton	50	1	Ramipril	2.5	1	Torasemid	50		#NULL!	0	0		#NULL!	1	206	#NULL!	77	1	1	0	0	0
308	#NULL!	#NULL!	#NULL!	#NULL!	#NULL!	#NULL!	0	1	0	0	1	0	2	#NULL!	3.5	0	0	1	1	0	1	0	1	Metoprolol	95	1	Spironolacton	25	0		#NULL!	0		#NULL!		#NULL!	1	0		#NULL!	1	100	21.03	85	0	0	0	0	0
309	#NULL!	#NULL!	#NULL!	#NULL!	#NULL!	#NULL!	0	0	1	0	1	0	2	46.1	4	0	0	1	0	0	0	0	1	Nevibolol	10	0		#NULL!	0		#NULL!	1	Torasemid	5		#NULL!	0	0		#NULL!	1	158	24	87	0	0	0	0	0
310	#NULL!	#NULL!	#NULL!	#NULL!	#NULL!	#NULL!	1	0	0	1	0	0	1	46.7	4	1	1	0	0	1	1	0	0		#NULL!	0		#NULL!	0		#NULL!	0		#NULL!		#NULL!	0	0		#NULL!	0	103	8.05	40	0	0	0	0	0
311	2.66	2.74	2.92	3.09	#NULL!	#NULL!	0	1	0	0	1	0	2	54.6	#NULL!	1	0	1	1	0	0	0	1	Nebivolol	10	0		#NULL!	1	Candesartan	4	1	Torasemid	20		#NULL!	0	0		#NULL!	1	392	53.62	79	0	0	0	0	0
312	2.16	2.3	2.93	2.89	#NULL!	#NULL!	0	1	0	0	1	0	2	44.4	3.5	1	0	0	1	0	0	0	0		#NULL!	0		#NULL!	0		#NULL!	1	Xipamid	20		#NULL!	0	1	Amlodipin	10	1	#NULL!	20.28	79	1	0	0	0	0
313	2.37	2.34	2.45	3.13	#NULL!	#NULL!	1	0	0	0	1	0	2	65.1	3	1	1	1	1	0	0	1	1	Bisoprolol	7.5	0		#NULL!	1	Ramipril	1.25	0		#NULL!		#NULL!	0	0		#NULL!	1	209	18.37	82	1	0	0	0	0
314	2.28	2.62	2.21	2.55	#NULL!	#NULL!	0	0	1	0	1	0	2	50.2	2.5	1	1	0	1	0	1	1	1	Bisoprolol	2.5	0		#NULL!	1	Ramipril	5	1	Torasemid	50	Xipamid	10	0	0		#NULL!	1	#NULL!	9	81	0	0	0	0	0
315	#NULL!	#NULL!	#NULL!	#NULL!	5.1	#NULL!	0	0	1	0	1	0	2	58	3	1	1	0	1	0	0	0	1	Metoprolol	47.5	0		#NULL!	1	Ramipril	5	1	Torasemid	20		#NULL!	0	0		#NULL!	1	74	12	84	0	0	1	0	0
316	#NULL!	#NULL!	#NULL!	#NULL!	#NULL!	#NULL!	0	0	1	0	1	0	2	43.7	3.5	0	0	0	1	0	1	0	1	Nebivolol	5	0		#NULL!	1	Ramipril	10	1	Hydrochlorothiazid	12.5		#NULL!	0	1	Amlodipin	5	0	135	5	78	0	0	0	0	0
317	#NULL!	#NULL!	#NULL!	#NULL!	9.6	7.6	0	1	0	0	1	0	2	24.9	#NULL!	1	1	0	0	0	0	0	1	Bisoprolol	2.5	0		#NULL!	1	Ramipril	10	1	Torasemid	10		#NULL!	0	1	Amlodipin	10	0	102	11	86	1	1	0	0	0
318	#NULL!	#NULL!	#NULL!	#NULL!	6	#NULL!	0	1	0	0	1	0	2	61.9	#NULL!	0	1	0	1	0	1	1	1	Bisoprolol	2.5	0		#NULL!	1	Ramipril	5	1	Torasemid	20	Xipamid	10	0	1	Amlodipin	10	1	120	13	83	0	0	0	0	0
319	#NULL!	#NULL!	#NULL!	#NULL!	#NULL!	#NULL!	1	0	0	0	1	0	2	64.6	4	1	1	0	1	0	1	1	1	Bisoprolol	7.5	1	Eplerenon	25	1	Ramipril	2.5	1	Torasemid	40		#NULL!	0	0		#NULL!	1	122	15	76	1	0	0	0	0
320	#NULL!	#NULL!	#NULL!	#NULL!	#NULL!	#NULL!	1	0	0	0	1	0	2	78.9	3.5	1	1	0	1	0	1	0	1	Bisoprolol	2.5	1	Eplerenon	25	0		#NULL!	1	Torasemid	20		#NULL!	0	0		#NULL!	1	98	8	72	1	0	0	0	0
321	#NULL!	#NULL!	#NULL!	#NULL!	#NULL!	#NULL!	0	1	0	#NULL!	#NULL!	#NULL!	#NULL!	60.7	3	1	1	0	1	0	0	0	1	Carvedilol	18.75	1	Eplerenon	50	1	Ramipril	5	1	Torasemid	30	Hydrochlorthiazid	12.5	0	0		#NULL!	1	176	15	80	1	0	0	0	0
322	#NULL!	#NULL!	#NULL!	#NULL!	5.1	#NULL!	0	0	1	0	1	0	2	44.2	3	1	0	1	1	0	1	0	1	Bisoprolol	5	0		#NULL!	0		#NULL!	1	Torasemid	10		#NULL!	0	1	Amlodipin	#NULL!	1	90	18	83	0	0	1	0	0
323	2.3	2.19	2.43	2.4	5.1	5.9	0	1	0	0	1	0	2	56.3	2.5	1	0	0	0	0	0	0	1	Metoprolol	95	0		#NULL!	0		#NULL!	1	Torasemid	5		#NULL!	0	0		#NULL!	0	156	34	71	0	0	0	0	0
324	3.79	3.3	3.86	3.7	#NULL!	#NULL!	1	0	0	1	0	1	1	65.5	3	0	0	1	0	0	0	0	1	Bisoprolol	2.5	1	Spironolacton	25	1	Candesartan	4	1	Torasemid	10		#NULL!	0	0		#NULL!	1	192	41	68	1	0	0	1	0
325	1.71	1.85	2.76	2.53	#NULL!	#NULL!	0	0	1	0	1	0	2	55.6	3	1	0	1	1	0	1	1	1	Bisoprolol	10	0		#NULL!	1	Candesartan	32	1	Torasemid	20		#NULL!	1	1	Amlodipin	10	1	63	3	80	0	0	0	0	0
326	2.81	2.63	3.31	3.1	#NULL!	#NULL!	0	0	1	0	1	0	2	44.8	2.5	1	0	1	1	0	1	0	1	Bisoprolol	5	0		#NULL!	0		#NULL!	1	Torasemid	20	Xipamid	10	0	0		#NULL!	0	102	11	88	0	0	0	1	0
327	2.46	2.95	2.52	3.04	3.4	#NULL!	0	0	1	0	1	0	2	52.3	3	1	0	1	1	0	0	0	1	Metoprolol	95	1	Spironolacton	7.5	0		#NULL!	1	Torasemid	15		#NULL!	0	0		#NULL!	1	93	#NULL!	87	0	1	0	0	0
328	3.03	2.99	3.35	3.45	#NULL!	#NULL!	0	1	0	0	1	0	2	51.8	3	0	0	0	1	0	1	0	1	Carvedilol	12.5	0		#NULL!	1	Candesartan	32	1	Furosemid	80		#NULL!	0	0		#NULL!	1	131	28	82	1	0	0	0	0
329	3.05	3.14	3.44	3.46	#NULL!	#NULL!	1	0	0	0	1	0	2	50.8	3	1	1	0	0	0	0	0	1	Bisoprolol	10	0		#NULL!	0		#NULL!	1	Torasemid	30	Xipamid	10	1	0		#NULL!	1	140	11	78	1	0	0	0	0
330	2.9	2.76	3.15	3.09	3.8	#NULL!	1	0	0	0	1	0	2	56.2	3	0	1	1	0	0	0	0	1	Bisoprolol	5	1	Eplerenon	25	0		#NULL!	0		#NULL!		#NULL!	1	0		#NULL!	1	71	13	72	1	0	0	0	0
331	2.8	2.46	2.91	3.2	#NULL!	#NULL!	0	1	0	0	1	0	2	43.7	2.5	1	1	1	1	0	1	0	0		#NULL!	0		#NULL!	1	Ramipril	2.5	1	Torasemid	5		#NULL!	0	0		#NULL!	1	111	18	76	0	0	0	0	0
332	2.83	2.69	2.78	3.08	#NULL!	#NULL!	0	0	1	0	1	0	2	54.1	2.5	0	0	1	1	0	0	0	1	Nebivolol	7.5	0		#NULL!	1	Candesartan	4	1	Torasemid	10		#NULL!	0	0		#NULL!	1	105	10	74	0	0	0	0	0
333	3.49	3.31	3.86	3.52	#NULL!	#NULL!	0	1	0	0	1	0	2	52.9	3	0	1	1	0	0	0	0	1	Bisoprolol	1.25	0		#NULL!	1	Valsartan	50	0		#NULL!		#NULL!	0	0		#NULL!	1	115	9	71	1	1	0	0	0
334	3.03	2.99	3.18	3.31	#NULL!	#NULL!	0	1	0	1	0	0	1	40.6	2.5	0	1	1	1	0	0	1	1	Metoprolol	47.5	0		#NULL!	1	Ramipril	10	1	Torasemid	40		#NULL!	0	1	Amlodipin	5	1	206	18	79	1	0	0	0	0
335	2.7	2.97	2.75	2.53	#NULL!	#NULL!	0	1	0	0	1	0	2	39.3	3	0	0	0	1	0	0	0	1	Metoprolol	50	0		#NULL!	1	Enalapril	20	1	Torasemid	30		#NULL!	1	1	Amlodipin	5	1	167	18	85	0	0	0	0	0
336	3.62	3.33	3.17	3.71	#NULL!	#NULL!	0	1	0	0	1	0	2	57.2	2.5	1	1	0	1	0	1	0	1	Nebivolol	5	1	Eplerenon	50	1	Enalapril	20	1	Torasemid	10		#NULL!	1	1	Amlodipin	10	1	140	25	82	1	0	0	0	0
337	2.53	2.94	3.18	2.99	#NULL!	#NULL!	0	1	0	0	1	0	2	58.7	3	0	1	1	1	0	1	0	0		#NULL!	0		#NULL!	1	Valsartan	180	1	Torasemid	5		#NULL!	0	1	Amlodipin	5	1	#NULL!	7	76	0	0	0	0	0
338	3.04	3.28	3.85	3.43	#NULL!	#NULL!	1	0	0	1	0	0	1	61.9	#NULL!	1	0	1	1	0	0	1	1	Bisoprolol	2.5	0		#NULL!	0		#NULL!	0		#NULL!		#NULL!	0	0		#NULL!	1	212	7	83	1	0	0	0	0
339	2.61	2.95	2.83	2.93	#NULL!	#NULL!	1	0	0	#NULL!	#NULL!	#NULL!	#NULL!	52.2	2.5	0	0	1	0	0	0	0	1	Bisoprolol	10	0		#NULL!	1	Ramipril	1.25	1	Xipamid	10		#NULL!	0	0		#NULL!	1	177	10	83	0	0	0	0	0
[truncated: 48 more columns]
